# Supplementary material for: MicroRNA-34-5p regulates the expression of ecdysteroid receptor (ECR) in the process of salivary gland degeneration of ticks
Source: Parasit Vectors. 2025 May 23;18:187. doi: 10.1186/s13071-025-06842-8 (PMC12100847; doi:10.1186/s13071-025-06842-8)
Supplement: Supplementary file 2 — Additional File 2: The identified miRNAs with their expression levels and GO or KEGG analysis of the predicted targets of miR-34-5p. [file 13071_2025_6842_MOESM2_ESM.xlsx]

## Sheet: all miRNA
id	Unfed	F5d	E3d	unfed-vs-F5d-log2fc	unfed-vs-F5d-pvalue	unfed-vs-F5d-fdr	F5d-vs-E3d-log2fc	F5d-vs-E3d-pvalue	F5d-vs-E3d-fdr	unfed-vs-E3d-log2fc	unfed-vs-E3d-pvalue	unfed-vs-E3d-fdr
miR-305-5p	7163.47	25872.4	34974.8	1.97014	0.0622188	0.142758	0.793009	0.00232443	0.0226356	2.76315	0.000995153	0.00532699
bantam-3p	50935.2	21260.9	19663	-1.35709	0.0672415	0.151078	-0.0430294	0.886975	0.949667	-1.40011	0.0247399	0.0655728
miR-317-z	2033.76	21873.2	25004.2	3.2638	0.0018061	0.0101486	0.181044	0.352422	0.582573	3.44484	4.17832e-05	0.000338816
miR-184-3p	46148	19879.2	23035.6	-1.63078	0.0205085	0.0666931	0.365328	0.0500636	0.189593	-1.26545	0.0310237	0.0784746
miR-3931-z	45055.6	10134.2	10857.9	-2.28536	0.00590366	0.0259384	0.0691224	0.615504	0.790671	-2.21623	0.00113369	0.00595186
miR-275-5p	1489.18	3965.07	12157.4	1.54352	0.165805	0.28473	1.92091	5.21487e-11	3.04698e-09	3.46443	5.39798e-05	0.000414657
miR-285-z	25430	5875.1	5219.91	-2.92369	0.0489517	0.12106	-0.159628	0.274439	0.502223	-3.08332	0.0387458	0.0921813
miR-29-3p	24450.6	5584.49	5022.77	-2.93967	0.0468237	0.118521	-0.14024	0.220504	0.449807	-3.07992	0.0362666	0.0883998
miR-34-5p	817.71	6046.59	4921.05	2.47255	0.0212406	0.068803	-0.14437	0.832884	0.932206	2.32818	0.00561766	0.0205396
miR-252-z	4372.7	5072.38	1007.4	0.170923	0.890845	0.933805	-2.26717	4.80507e-11	3.0235e-09	-2.09624	0.00212853	0.00963128
miR-8-3p	1726.75	2532.29	8043.1	0.423916	0.880796	0.92498	1.47812	9.64557e-07	2.54519e-05	1.90204	0.0288667	0.0743453
miR-252-5p	5434.6	2310.07	599.587	-1.49914	0.0484753	0.120604	-1.81553	1.94881e-06	4.68862e-05	-3.31467	9.11348e-06	9.21474e-05
miR-5315-z	4417.87	621.822	383.783	-3.62204	0.00915327	0.0365299	-0.690264	0.208976	0.438344	-4.31231	0.00550123	0.0202951
miR-124-3p	4404.03	657.561	589.788	-3.46766	0.0314886	0.0894346	-0.15745	0.796907	0.908158	-3.62511	0.0384103	0.0917145
miR-750-3p	1962.34	478.133	572.991	-1.53585	0.0711564	0.158424	-0.0212251	0.908693	0.961222	-1.55708	0.0222293	0.0602091
miR-317-3p	27.2429	568.729	468.938	3.81289	0.000463828	0.00327455	-0.0695787	0.980212	0.994758	3.74331	1.41853e-05	0.00013202
miR-8-z	284.004	447.1	1061.29	0.32983	0.968394	0.972142	1.24398	0.000335831	0.00403986	1.57381	0.0804744	0.164771
miR-5312-z	2232.79	397.096	357.886	-3.22394	0.00664247	0.0287261	-0.0791058	0.320493	0.55018	-3.30305	0.00211901	0.00963128
miR-451-5p	2.3996	333.266	766.399	7.10822	5.96186e-10	6.15562e-08	1.17133	0.00125137	0.0134687	8.27956	3.59432e-15	2.45312e-13
miR-5309-z	1587.15	353.415	38.0283	-2.21519	0.00775064	0.0320101	-3.21549	2.36389e-11	1.61139e-09	-5.43068	3.04469e-10	8.28381e-09
miR-1175-3p	780.163	292.527	202.04	-1.23817	0.100151	0.196496	-0.539863	0.257644	0.502223	-1.77803	0.00911824	0.0303996
miR-2478-z	85.681	264.436	342.488	1.64804	0.125448	0.2341	0.302249	0.314032	0.544233	1.95028	0.0234095	0.0624509
miR-133-z	856.387	395.184	127.383	-1.89342	0.0277307	0.0821833	-1.40155	0.0239503	0.120192	-3.29497	1.33048e-05	0.000126705
miR-4669-z	49.4042	106.628	352.287	2.0379	0.0933956	0.1877	0.870817	0.00799746	0.0523354	2.90872	0.000586673	0.0033837
miR-137-3p	585.369	92.2145	65.558	-3.34904	0.0028749	0.0143919	-0.426076	0.938019	0.977268	-3.77512	0.000242141	0.00158651
miR-25-3p	0.4235	41.9157	206.473	6.19313	1.14271e-09	7.86565e-08	2.40366	2.20777e-07	6.68873e-06	8.59679	1.18495e-15	1.38639e-13
miR-144-3p	5.6462	39.2684	146.047	3.55015	0.000583839	0.00395288	1.61542	0.000774586	0.00880016	5.16556	1.50575e-09	3.42559e-08
miR-993-z	420.077	101.039	65.558	-2.94173	0.0466878	0.118521	-0.612417	0.593226	0.766601	-3.55415	0.0284195	0.0734245
miR-5305-z	435.18	76.6248	67.1911	-3.15381	0.00651111	0.0283062	-0.0598185	0.226572	0.458753	-3.21363	7.31139e-05	0.000544366
miR-3931-3p	163.316	67.9475	62.7584	-1.43211	0.046038	0.117732	-0.159095	0.860697	0.945086	-1.5912	0.0135455	0.0412408
miR-92-z	188.865	67.9475	69.7574	-1.17125	0.0921719	0.186147	-0.27483	0.670618	0.822921	-1.44608	0.021703	0.0594473
miR-486-5p	8.0458	23.5316	154.679	1.89865	0.0137306	0.0486759	2.48697	1.86947e-06	4.63403e-05	4.38563	9.35665e-08	1.29883e-06
miR-30-5p	1.835	66.1826	105.686	5.34902	1.15055e-08	5.00188e-07	0.763171	0.070304	0.242652	6.11219	5.80837e-12	1.98211e-10
miR-278-3p	258.596	52.5049	22.1637	-2.21394	0.00518375	0.0236562	-1.29953	0.0198569	0.106163	-3.51348	3.19845e-06	3.44675e-05
miR-210-3p	41.4995	7.7948	150.247	-2.09537	0.00188971	0.0103371	4.35305	6.47523e-16	1.32419e-13	2.25768	0.00588401	0.021323
miR-153-3p	378.719	45.1513	25.8966	-3.61881	0.0719258	0.158868	-0.763693	0.799357	0.908158	-4.3825	0.00206991	0.00947073
miR-745-3p	37.5472	102.51	89.3548	1.62325	0.0682592	0.152797	0.122051	0.573988	0.758506	1.7453	0.0215865	0.0593268
miR-5306-z	314.493	56.3288	38.4949	-3.07976	0.00691805	0.0296467	-0.498915	0.903339	0.957164	-3.57868	0.000955081	0.00518818
miR-5310-z	270.594	65.006	38.0283	-2.8729	0.0313496	0.0894346	-0.786188	0.167953	0.401711	-3.65909	0.0468383	0.10867
miR-185-5p	0.01	34.562	132.282	11.3558	4.82792e-12	3.98786e-09	1.80286	0.000353233	0.0041876	13.1587	1.64962e-18	1.35104e-15
miR-7975-z	27.5252	18.6782	40.128	-0.34878	0.348144	0.479278	1.40211	0.00592368	0.0428812	1.05333	0.301543	0.427272
miR-1-z	97.1146	51.3283	38.0283	-1.63598	0.0315078	0.0894346	0.0635293	0.475129	0.689105	-1.57245	0.0127786	0.0391974
miR-191-5p	0.2823	23.9728	39.6614	5.9373	1.01755e-09	7.64086e-08	0.266333	0.755869	0.893199	6.20363	5.42307e-12	1.93109e-10
miR-5314-z	209.191	38.2388	24.4968	-3.21283	0.0326799	0.090011	-0.651054	0.3348	0.569369	-3.86389	0.116461	0.217767
miR-26-5p	0.01	5.7358	21.4638	3.43788	0.0147162	0.0515066	1.4383	0.0347215	0.15436	4.87618	0.098741	0.193503
miR-142-5p	1.2704	22.2079	54.1262	5.05308	0.000219658	0.0017788	1.0704	0.0331695	0.151454	6.12348	2.20149e-08	3.83621e-07
miR-16-5p	0.4235	23.8257	72.3238	6.53548	9.29825e-09	4.26686e-07	1.48574	0.00339431	0.0296148	8.02122	1.79357e-15	1.83617e-13
miR-3934-z	46.44	11.0304	47.827	-1.73928	0.00723032	0.0304706	1.56114	0.00197632	0.0194775	-0.178136	0.535129	0.660047
miR-1386-z	14.539	16.9133	28.6962	0.457624	0.861945	0.911536	1.13422	0.0316682	0.147185	1.59184	0.0773526	0.160289
miR-148-3p	0.4235	32.0618	52.493	6.45447	1.04994e-10	2.16813e-08	0.362499	0.464444	0.679634	6.81697	5.79138e-14	3.16209e-12
miR-21-5p	0.1412	44.4159	34.9954	7.10458	4.96439e-09	2.41211e-07	-0.180184	0.99972	0.99972	6.9244	7.53141e-14	3.62837e-12
miR-423-5p	0.5646	6.4712	61.3585	4.36644	2.32218e-05	0.000262757	3.0938	5.99401e-08	2.04296e-06	7.46024	1.53732e-14	8.99331e-13
miR-184-z	50.8158	29.4145	28.6962	-1.4903	0.034449	0.0945346	0.0877125	0.596973	0.770227	-1.40259	0.0124307	0.0387282
miR-27-3p	0.4235	30.444	24.0302	6.64597	1.9708e-10	3.25576e-08	-0.506549	0.40271	0.626051	6.13943	1.00484e-12	4.11482e-11
miR-5308-z	86.8102	30.2969	11.6651	-2.39771	0.0469407	0.118521	-1.37139	0.0786074	0.262452	-3.7691	0.0214177	0.0590608
miR-219-5p	102.337	17.3546	8.8655	-3.32562	0.0619031	0.142505	-0.932242	0.347001	0.581653	-4.25786	0.00459207	0.0179091
miR-423-3p	0.01	7.2066	49.9267	8.98607	8.16669e-10	7.30682e-08	3.04834	9.07049e-08	2.96786e-06	12.0344	3.85541e-18	1.57879e-15
miR-3968-z	7.4812	13.9719	28.4629	1.23679	0.157085	0.273163	1.04064	0.0384156	0.165389	2.27743	0.00190302	0.00875602
miR-750-z	50.2511	10.0009	13.2982	-1.83732	0.0094222	0.036865	0.0898459	0.772128	0.897161	-1.74747	0.00364927	0.0147958
miR-22-3p	6.7754	10.0009	48.7602	0.702481	0.372041	0.507106	2.50821	4.72216e-06	0.000107298	3.21069	3.52675e-06	3.75118e-05
miR-251-z	15.6682	27.2084	5.1327	0.858275	0.409273	0.54969	-2.38214	0.000123067	0.00186423	-1.52387	0.00357454	0.0146949
miR-4448-z	2.3996	26.1789	12.365	1.42614	0.838902	0.898746	0.30901	0.547519	0.75179	1.73515	0.00812462	0.0276102
miR-305-z	2.3996	13.0895	24.2635	2.24194	0.00248589	0.0127537	1.17832	0.026825	0.131394	3.42026	1.87971e-06	2.10889e-05
miR-310-3p	55.4739	10.5892	8.1656	-2.31201	0.000726733	0.00476414	-0.575419	0.343691	0.579451	-2.88743	1.03508e-05	0.00010092
miR-140-3p	0.1412	11.3246	30.7959	7.17449	8.84602e-10	7.30682e-08	1.01532	0.0866872	0.272507	8.18981	4.64105e-15	2.92386e-13
miR-9226-5p	6.4931	10.7363	20.2973	1.19257	0.199026	0.31798	0.466598	0.296207	0.526733	1.65917	0.0174455	0.0498629
iab-8-3p	32.7479	71.036	2.7996	0.532385	0.414857	0.555383	-4.01488	0.5336	0.738553	-3.48249	8.25145e-08	1.20677e-06
miR-101-3p	0.5646	9.2656	15.6313	4.71924	3.32586e-06	5.08733e-05	0.750915	0.142604	0.35973	5.47016	1.17274e-10	3.43028e-09
miR-15-5p	0.01	8.9714	17.2644	9.53541	2.9656e-10	3.99255e-08	0.724749	0.20111	0.43143	10.2602	6.71759e-14	3.43857e-12
miR-235-3p	9.5985	6.4712	26.1299	-0.488793	0.197492	0.316632	1.58635	0.00452944	0.0348459	1.09755	0.174468	0.303374
miR-4739-z	0.01	104.274	0.01	12.3482	6.1688e-08	1.92139e-06	-12.3482	3.90949e-14	4.56851e-12	0	1	1
miR-181-5p	0.1412	10.0009	10.7319	5.03416	1.41052e-07	3.42674e-06	-0.283508	0.616685	0.790671	4.75065	1.75199e-07	2.35226e-06
miR-223-3p	0.01	28.8262	6.7658	6.35568	8.90978e-06	0.000118701	-2.7104	3.30279e-06	7.71909e-05	3.64528	0.212866	0.351193
miR-6873-3p	0.01	19.1194	9.5654	10.7121	1.84556e-11	7.62218e-09	-1.14336	0.055821	0.209457	9.56874	1.44437e-11	4.38125e-10
miR-93-5p	0.01	2.6473	6.5325	8.69223	4.53692e-09	2.34218e-07	0.469202	0.272449	0.502223	9.16143	3.13551e-10	8.28381e-09
miR-5319-z	3.1054	7.7948	4.8994	2.20339	0.0184073	0.061308	-1.53966	0.0145712	0.0846946	0.663729	0.507011	0.633957
miR-5311-z	3.8112	7.3536	11.6651	0.739687	0.46289	0.605939	0.755923	0.133869	0.35973	1.49561	0.035306	0.0863152
miR-19-3p	0.01	3.8239	8.8655	5.26493	2.99652e-06	4.67005e-05	1.06594	0.0619878	0.219507	6.33088	8.45384e-09	1.57357e-07
miR-339-5p	0.01	2.9414	15.8646	8.00638	4.91082e-07	8.81813e-06	2.55184	1.37232e-05	0.000280639	10.5582	2.89388e-15	2.30641e-13
miR-8076-z	0.2823	1.6178	29.8627	2.03998	0.0121867	0.0451399	4.47144	9.34061e-12	9.55078e-10	6.51142	1.42339e-13	6.13558e-12
miR-128-3p	0.01	1.6178	10.032	8.39962	6.28056e-08	1.92139e-06	1.25531	0.0133138	0.0783501	9.65493	6.8161e-12	2.21138e-10
let-7-3p	2.6819	5.7358	13.2982	1.46483	0.0560946	0.13546	0.717575	0.166588	0.399615	2.18241	0.00173051	0.00826202
miR-4334-3p	0.01	2.2061	15.6313	7.31488	8.34812e-05	0.000749516	3.23214	1.79077e-07	5.63405e-06	10.547	3.09774e-15	2.30641e-13
miR-10306-z	5.3639	2.3532	10.7319	-0.151777	0.510178	0.647323	1.50672	0.00338772	0.0296148	1.35494	0.0546979	0.11978
miR-484-5p	0.01	1.9119	14.6981	6.90755	0.00115074	0.00688777	2.94159	7.47537e-06	0.000165266	9.84914	7.02026e-12	2.21138e-10
miR-23-3p	0.01	2.3532	8.1656	5.48134	2.69906e-07	5.43761e-06	0.84988	0.0989579	0.286034	6.33122	5.24078e-09	9.98185e-08
miR-6928-5p	26.2548	0.01	0.01	-5.35641	0.000327849	0.00241789	-5.62688	0.0575959	0.210527	-10.9833	2.40572e-15	2.1892e-13
miR-24-3p	0.01	1.1766	10.032	7.92047	2.19833e-06	3.49196e-05	1.85506	0.000572538	0.00668747	9.77553	2.05606e-12	8.01865e-11
miR-151-5p	0.01	1.7649	4.666	7.4417	3.19086e-05	0.000333627	1.01132	0.0919607	0.278563	8.45302	3.82157e-08	5.90541e-07
miR-186-5p	0.01	5.0005	6.5325	8.28156	1.50214e-07	3.54506e-06	0.393074	0.44869	0.664102	8.67463	2.47679e-08	4.22602e-07
miR-28-z	0.01	1.4707	4.666	7.31415	8.12303e-05	0.000737321	1.13887	0.0614615	0.219507	8.45302	3.82157e-08	5.90541e-07
miR-103-3p	0.01	1.0295	6.2992	6.96405	0.000778204	0.00502185	2.28342	0.000171492	0.00237764	9.24748	1.49878e-10	4.23276e-09
miR-33-3p	1.6939	5.2946	8.3989	1.87652	0.00588249	0.0259384	1.29278	0.0225971	0.117847	3.1693	2.19614e-05	0.000187358
miR-20-5p	0.01	3.0885	2.5663	4.86169	7.2654e-05	0.000674295	0.174955	0.671385	0.822921	5.03665	2.48222e-05	0.000209581
miR-153-z	20.7498	3.5297	2.7996	-2.81457	4.33264e-05	0.000436434	-0.601674	0.330277	0.564023	-3.41624	9.89215e-06	9.76105e-05
miR-425-5p	0.01	2.9414	8.3989	7.86217	1.59081e-06	2.62803e-05	1.35616	0.0210936	0.112042	9.21833	3.7018e-10	9.47429e-09
miR-252-3p	13.4097	6.3241	2.7996	-1.73334	0.0155439	0.0537879	-0.96001	0.305537	0.536373	-2.69335	9.79287e-06	9.76105e-05
miR-144-5p	0.01	0.1471	1.1665	2.97361	0.314535	0.444593	3.37962	0.0327869	0.151454	6.35324	0.00866491	0.029204
miR-374-5p	0.01	0.2941	2.7996	3.92647	0.188569	0.303622	3.94201	0.00022046	0.0029226	7.86848	4.57961e-06	4.74773e-05
miR-320-3p	0.4235	1.6178	6.9991	2.43954	0.0414344	0.109169	2.25387	0.000301429	0.0036961	4.69341	3.11311e-07	3.74947e-06
miR-378-3p	0.01	1.9119	6.2992	6.90755	0.00115074	0.00688777	1.96048	0.00149116	0.0156381	8.86804	3.18102e-09	6.51313e-08
miR-449-3p	0.1412	0.7354	4.8994	3.46598	0.0022619	0.0119764	2.48296	3.54425e-05	0.000630259	5.94894	1.16721e-09	2.73127e-08
miR-993-3p	23.2906	0.01	0.01	-10.1946	4.60036e-08	1.80948e-06	0	1	1	-10.1946	1.9129e-09	4.23422e-08
miR-61-5p	6.7754	0.1471	0.01	-1.89094	0.309777	0.444593	-3.10627	0.06197	0.219507	-4.99721	1.2028e-05	0.000115893
miR-15-3p	0.01	1.4707	3.0329	6.78431	0.00185758	0.0102681	1.40658	0.0381812	0.165339	8.19089	3.02874e-07	3.74947e-06
miR-107-z	0.01	0.4412	1.8664	4.4957	0.130407	0.2341	2.85838	0.00735901	0.0505855	7.35407	0.000253189	0.00163277
miR-107-3p	0.01	0.5883	4.4327	6.68356	0.00455377	0.0213717	2.11153	0.000580453	0.00668747	8.79508	3.43322e-09	6.85807e-08
miR-10477-3p	0.2823	0.7354	2.5663	3.44409	0.0529345	0.130519	0.989121	0.0697263	0.241678	4.43322	1.98923e-05	0.000179031
miR-210-z	0.01	1.3237	3.0329	6.84674	0.00129744	0.00765492	1.15927	0.0904601	0.276106	8.00602	1.50847e-06	1.71589e-05
miR-185-3p	0.01	1.1766	4.1994	6.15097	0.0153655	0.0535523	1.56651	0.129157	0.352167	7.71747	0.00014107	0.000996006
miR-106-5p	0.01	1.3237	4.666	6.29306	0.0123663	0.0456007	1.89612	0.0125223	0.0753177	8.18918	7.73966e-07	8.92786e-06
miR-10836-z	7.7635	1.6178	0.6999	-1.85206	0.00211801	0.0113602	-1.72361	0.0863852	0.272507	-3.57567	4.2149e-06	4.42565e-05
miR-10926-z	2.2585	2.3532	0.6999	0.577118	0.663419	0.768196	-1.62638	0.0382018	0.165339	-1.04926	0.0899656	0.181037
miR-32-5p	0.01	0.7354	2.7996	5.61471	0.0322007	0.090011	1.93091	0.0312071	0.145871	7.54562	8.37843e-05	0.000614241
miR-106-3p	0.01	1.7649	2.0997	7.22294	0.000138435	0.00116681	-0.21827	0.767627	0.893199	7.00467	0.00227517	0.0100722
miR-146-5p	0.01	0.8824	2.0997	5.81634	0.0247215	0.0750734	1.90072	0.023215	0.11795	7.71706	1.3863e-05	0.000130503
miR-19-z	0.01	0.5883	1.3998	6.68356	0.00455377	0.0213717	0.0324745	0.810269	0.914207	6.71603	0.00390777	0.0156885
miR-183-5p	0.4235	0.8824	2.333	2.31589	0.0688104	0.153615	0.303734	0.548424	0.75179	2.61963	0.01524	0.0453874
miR-221-3p	0.01	3.6768	0.6999	8.07385	3.64405e-07	6.99996e-06	-2.9243	0.00155943	0.016147	5.14954	0.0688682	0.146122
miR-363-3p	0.01	0.4412	0.9332	6.75041	0.00432482	0.0208906	-0.883127	0.559678	0.75179	5.86728	0.021015	0.0581462
miR-1357-z	2.1173	0.8824	0.6999	-1.38595	0.00853484	0.034728	0.0323467	0.920177	0.968732	-1.35361	0.0512256	0.113083
miR-285-3p	5.6462	1.1766	1.3998	-2.90282	0.000508842	0.00350253	0.248657	0.808911	0.913935	-2.65416	0.000179405	0.00124519
miR-342-3p	0.01	0.01	1.1665	5.21684	0.0893603	0.180911	1.65223	0.057383	0.210527	6.86907	0.0024539	0.0105998
miR-203-3p	0.2823	0.5883	3.0329	1.03342	0.704654	0.801131	2.64244	0.00782063	0.0520104	3.67586	0.00268489	0.0113347
miR-331-5p	0.01	0.2941	0.9332	3.92647	0.188569	0.303622	3.20667	0.0129272	0.0771859	7.13314	0.000956552	0.00518818
miR-3538-z	1.2704	0.4412	1.1665	-1.83948	0.0018565	0.0102681	0.992552	0.254569	0.502223	-0.846927	0.169557	0.296724
miR-87-z	1.5527	0.5883	1.3998	-1.04427	0.0371449	0.10126	1.40794	0.0929734	0.278563	0.363669	0.878962	0.920932
miR-361-5p	0.01	1.3237	0.9332	6.68475	0.00304825	0.015077	-1.12526	0.254426	0.502223	5.55949	0.0466096	0.108447
miR-151-3p	0.01	0.8824	1.6331	6.09972	0.0132915	0.0477542	0.768119	0.385041	0.609213	6.86783	0.00286485	0.0120324
miR-6845-5p	0.01	1.7649	0.9332	7.71795	4.87159e-06	7.05953e-05	-1.17082	0.176549	0.411445	6.54713	0.00514804	0.019078
miR-595-z	0.01	0.1471	1.6331	2.97361	0.314535	0.444593	5.82337	4.31013e-07	1.25917e-05	8.79698	2.11123e-08	3.7589e-07
miR-34-z	0.01	1.1766	0.9332	4.0767	0.00237858	0.0124593	-0.499507	0.636653	0.802438	3.57719	0.0380253	0.0910606
miR-28-3p	0.01	0.1471	0.6999	4.29168	0.126504	0.2341	2.57863	0.0401815	0.169638	6.8703	0.00297231	0.012357
miR-339-3p	0.01	0.2941	0.9332	5.68356	0.0300217	0.0867061	0.86357	0.333357	0.568096	6.54713	0.00514804	0.019078
miR-1296-5p	0.01	0.8824	1.8664	6.33646	0.00803916	0.0330365	0.215362	0.999	0.99972	6.55182	0.0151324	0.0452314
miR-222-3p	0.01	2.059	1.1665	6.69279	0.00702189	0.029744	-0.814432	0.512434	0.727728	5.87836	0.0336373	0.0827297
miR-500-3p	0.01	2.059	0.6999	6.69279	0.00702189	0.029744	0.556418	0.441496	0.660226	7.24921	0.00074608	0.00412865
miR-1993-z	1.6939	0.5883	0.4666	-2.70265	0.00901449	0.0363218	0.644406	0.54578	0.75179	-2.05824	0.00826195	0.0279609
miR-4561-z	0.01	0.1471	3.7328	2.97361	0.314535	0.444593	5.82194	4.01133e-08	1.42664e-06	8.79555	3.91015e-09	7.62479e-08
miR-652-3p	0.01	1.9119	0.2333	6.90755	0.00115074	0.00688777	-3.30289	0.0194014	0.105102	3.60466	0.225796	0.351572
miR-iab-8-5p	0.01	6.177	0.2333	8.2731	1.45134e-06	2.44654e-05	-4.66843	0.000248859	0.00323121	3.60466	0.225796	0.351572
miR-46-3p	1.1292	1.9119	0.01	0.624516	0.565933	0.695626	-2.46676	0.0409452	0.170884	-1.84224	0.133139	0.240177
miR-532-5p	0.01	0.7354	0.4666	6.42097	0.00692712	0.0296467	-1.84626	0.169932	0.403141	4.57471	0.113252	0.21225
miR-5313-z	0.01	0.2941	0.6999	6.24508	0.0139369	0.0491962	-0.699418	0.741076	0.884964	5.54566	0.0307269	0.078188
miR-598-3p	0.01	0.01	1.3998	3.67016	0.249991	0.373404	3.33614	0.00619048	0.0444194	7.0063	0.00141945	0.00700319
miR-12076-5p	0.01	6.03	0.01	8.2384	1.6869e-06	2.73212e-05	-8.2384	1.97124e-05	0.000388454	0	1	1
miR-1839-5p	0.01	0.2941	1.1665	3.92647	0.188569	0.303622	3.08039	0.015111	0.0858386	7.00686	0.00143156	0.00702065
miR-219-3p	2.5408	0.01	0.6999	-7.74873	4.67011e-07	8.57224e-06	5.14954	0.0454717	0.17969	-2.59919	0.00178674	0.00836195
miR-502-3p	0.01	1.1766	0.2333	5.89069	0.0364088	0.0995817	0.980784	0.452336	0.666592	6.87147	0.00573244	0.0208661
miR-3620-5p	2.3996	0.01	0.01	-7.22231	2.94142e-05	0.000311489	0	1	1	-7.22231	0.000351576	0.00218137
miR-450-5p	0.01	0.8824	0.4666	5.81634	0.0247215	0.0750734	0.316747	0.75096	0.892821	6.13309	0.0124838	0.0387282
miR-83-3p	2.5408	0.4412	0.2333	-3.15108	0.000293071	0.00222089	-0.891031	0.680533	0.824705	-4.04211	0.000222144	0.00151613
miR-1268-z	0.01	0.4412	0.01	-1.20072	0.915679	0.950189	-4.4957	0.143116	0.35973	-5.69641	0.0463556	0.108163
miR-124-z	1.835	0.01	0.4666	-7.36733	7.74482e-06	0.000108428	4.57471	0.0849991	0.272507	-2.79262	0.00395554	0.0157783
miR-281-3p	0.7058	1.4707	0.01	1.37068	0.169236	0.28882	-6.78431	0.00280601	0.0266898	-5.41363	0.0459412	0.107502
miR-219-z	1.6939	0.01	0.01	-7.43242	5.24898e-06	7.47528e-05	0	1	1	-7.43242	4.86446e-05	0.000386796
miR-5119-z	2.3996	0.01	0.01	-7.29154	1.64011e-05	0.000194928	0	1	1	-7.29154	0.000199185	0.00137086
miR-885-z	0.01	0.4412	0.01	6.3786	0.00926202	0.0367809	-0.233227	0.634124	0.802438	6.14537	0.0300088	0.0768038
miR-10240-5p	0.01	0.1471	0.2333	5.46091	0.048361	0.120604	-1.85624	0.375397	0.599755	3.60466	0.225796	0.351572
miR-378-z	0.01	0.1471	0.4666	4.29168	0.126504	0.2341	2.06411	0.135723	0.35973	6.35579	0.009131	0.0303996
miR-425-3p	0.01	0.01	0.9332	0	1	1	6.35403	0.00416233	0.0337706	6.35403	0.00768446	0.0266677
miR-501-3p	0.01	0.5883	0.2333	5.38007	0.0429665	0.110562	-0.246878	0.882114	0.948186	5.13319	0.0512222	0.113083
miR-5735-3p	3.1054	0.01	0.01	-7.34523	2.73614e-05	0.000297375	0	1	1	-7.34523	0.000455881	0.00274534
miR-27-5p	0.01	0.5883	0.01	5.75154	0.0234623	0.0725836	-5.75154	0.0271514	0.131419	0	1	1
miR-7214-3p	1.6939	0.1471	0.01	-3.43909	0.0411959	0.109169	0.636971	0.869987	0.945086	-2.80211	0.281465	0.403713
miR-7463-3p	2.2585	0.01	0.01	-6.99548	0.000178046	0.0014561	0	1	1	-6.99548	0.00182487	0.00849187
miR-93-3p	0.01	0.1471	0.4666	2.97361	0.314535	0.444593	2.89601	0.0959682	0.283401	5.86962	0.0178745	0.0503065
miR-4787-5p	1.9762	0.01	0.01	-7.0821	6.33531e-05	0.00060149	0	1	1	-7.0821	0.000605227	0.0034663
miR-971-5p	0.1412	0.01	0.2333	-5.45105	0.0389769	0.104869	3.60466	0.19495	0.426389	-1.84638	0.314356	0.440851
miR-29-z	1.5527	0.1471	0.01	-3.95304	0.000705261	0.00469795	-2.97361	0.35752	0.582573	-6.92665	0.00119606	0.00623932
miR-71-3p	0.8469	0.01	0.2333	-5.42105	0.0417146	0.109169	5.13319	0.0486106	0.18686	-0.287861	0.933528	0.960502
miR-1822-3p	0.01	0.4412	0.4666	4.4957	0.130407	0.2341	1.8601	0.186282	0.426389	6.35579	0.009131	0.0303996
miR-4502-z	0.01	0.5883	1.6331	4.9028	0.097468	0.192144	2.10294	0.0435063	0.17709	7.00574	0.00151963	0.00736435
miR-1307-5p	0.01	0.01	0.4666	0	1	1	5.13114	0.0404394	0.169638	5.13114	0.0492558	0.110522
miR-1417-5p	0.01	0.01	0.6999	-2.96993	0.338285	0.468831	7.35623	0.000221517	0.0029226	4.3863	0.00296153	0.012357
miR-2325-z	0.01	0.5883	0.01	6.29149	0.00945493	0.036865	-6.29149	0.0105126	0.0641739	0	1	1
miR-2361-z	0.01	0.5883	0.01	6.29149	0.00945493	0.036865	-6.29149	0.0105126	0.0641739	0	1	1
miR-200-5p	0.01	0.01	0.2333	0	1	1	6.13412	0.0131834	0.0781452	6.13412	0.01675	0.0486462
miR-502-z	0.01	0.8824	0.4666	5.47962	0.0587236	0.137022	-0.348482	0.984484	0.994758	5.13114	0.0492558	0.110522
miR-8301-5p	0.01	0.01	1.3998	0	1	1	7.24783	0.000170947	0.00237764	7.24783	0.000476768	0.00285017
miR-4518-z	0.8469	0.01	0.01	-6.00798	0.00955098	0.036865	0	1	1	-6.00798	0.0165072	0.0481117
miR-4923-z	0.01	0.7354	0.4666	5.93617	0.017434	0.0583017	-0.80503	0.570933	0.758506	5.13114	0.0492558	0.110522
iab-8-5p	0.01	1.4707	0.2333	6.21014	0.0237814	0.0730239	-2.60547	0.14515	0.361991	3.60466	0.225796	0.351572
miR-1913-z	0.5646	0.01	0.01	-5.15239	0.0418967	0.109169	0	1	1	-5.15239	0.0589106	0.12764
miR-195-5p	0.01	0.2941	0.4666	3.92647	0.188569	0.303622	1.20466	0.418835	0.632343	5.13114	0.0492558	0.110522
miR-466-5p	0.01	0.01	0.2333	-4.89942	0.111489	0.217193	5.54859	0.0301987	0.141968	0.649173	0.616135	0.728159
miR-81-3p	0.7058	0.01	0.2333	-5.84046	0.0129402	0.0472615	3.60466	0.19495	0.426389	-2.2358	0.12892	0.234113
miR-4983-5p	0.01	0.01	0.01	-5.8874	0.0412059	0.109169	0	1	1	-5.8874	0.0379171	0.0910606
miR-1587-z	0.8469	0.01	0.01	-6.00798	0.00955098	0.036865	0	1	1	-6.00798	0.0165072	0.0481117
miR-365-3p	0.01	0.4412	0.01	5.87652	0.0202478	0.0661054	-5.87652	0.0231366	0.11795	0	1	1
miR-2424-z	0.01	0.01	0.2333	0	1	1	5.87086	0.0197222	0.106136	5.87086	0.0227583	0.0609119
miR-2974-z	0.5646	0.01	0.01	-5.15239	0.0418967	0.109169	0	1	1	-5.15239	0.0589106	0.12764
miR-1422-5p	0.01	0.2941	0.01	5.68356	0.0300217	0.0867061	-5.68356	0.0339812	0.152729	0	1	1
miR-1829-3p	0.8469	0.01	0.01	-5.63459	0.0225809	0.0717376	0	1	1	-5.63459	0.0369162	0.0891869
miR-4695-3p	0.01	0.01	0.2333	-2.96993	0.338285	0.468831	5.13319	0.0486106	0.18686	2.16326	0.275039	0.396579
novel-m0001-5p	66851.7	14823.7	8530.47	-2.18528	0.0075723	0.0314307	-0.909869	0.00399379	0.0333359	-3.09515	2.07386e-05	0.000181839
novel-m0002-5p	66851.7	14823.7	8530.47	-2.18528	0.0075723	0.0314307	-0.909869	0.00399379	0.0333359	-3.09515	2.07386e-05	0.000181839
novel-m0003-3p	1641.35	2205.79	14721.6	0.628979	0.696738	0.795267	3.02385	4.86997e-23	1.32788e-20	3.65283	2.08704e-05	0.000181839
novel-m0004-3p	9821.56	2797.17	3426.98	-1.94934	0.0166261	0.0563523	0.0763706	0.583252	0.758506	-1.87297	0.00603202	0.0216522
novel-m0005-3p	9821.56	2797.17	3426.98	-1.94934	0.0166261	0.0563523	0.0763706	0.583252	0.758506	-1.87297	0.00603202	0.0216522
novel-m0008-5p	2455.53	1862.38	4806.96	-0.317071	0.496039	0.635237	1.12622	0.000302737	0.0036961	0.809145	0.462592	0.584665
novel-m0009-5p	2455.53	1862.38	4806.96	-0.317071	0.496039	0.635237	1.12622	0.000302737	0.0036961	0.809145	0.462592	0.584665
novel-m0012-3p	3125.45	16.178	20.064	-9.1161	2.06763e-05	0.000237203	1.2742	0.0239061	0.120192	-7.84191	1.16528e-15	1.38639e-13
novel-m0010-3p	2805.03	98.3915	12.5983	-6.46191	0.00557068	0.0247944	-1.91253	0.995078	0.997629	-8.37443	7.96499e-17	1.30467e-14
novel-m0011-3p	2798.68	98.3915	12.365	-6.45804	0.00558324	0.0247944	-1.92521	0.991508	0.99638	-8.38325	7.38219e-17	1.30467e-14
novel-m0015-3p	286.544	542.845	2538.8	1.41934	0.236923	0.361735	1.94176	5.35172e-09	2.57512e-07	3.3611	8.39987e-05	0.000614241
novel-m0019-5p	0.01	3396.49	0.01	12.157	0.94205	0.965598	-17.3737	2.21794e-47	1.81428e-44	-5.21665	0.0722877	0.151804
novel-m0017-5p	120.687	238.993	738.169	0.937178	0.455769	0.601383	1.39174	0.000158494	0.00227453	2.32892	0.00802468	0.0273842
novel-m0020-3p	1351.28	221.05	158.412	-3.40281	0.0258697	0.0782725	-0.473804	0.677303	0.82323	-3.87662	0.0196531	0.0549349
novel-m0021-3p	310.258	126.335	213.238	-1.71753	0.0270768	0.0813288	1.30261	0.000985207	0.0110397	-0.414925	0.370198	0.496222
novel-m0023-3p	78.0586	127.953	232.369	0.745805	0.57947	0.7091	0.96399	0.014599	0.0846946	1.70979	0.0478119	0.110304
novel-m0025-5p	40.088	33.2384	223.037	0.326239	0.978574	0.980949	2.51496	1.62615e-08	6.65095e-07	2.8412	0.000689858	0.0038435
novel-m0026-5p	52.9331	16.7663	92.8544	-1.41752	0.0262728	0.0792021	2.51561	6.73432e-07	1.83623e-05	1.09808	0.209274	0.348364
novel-m0028-3p	25.1256	91.7732	99.8534	2.04733	0.0274113	0.0817392	0.315315	0.408684	0.62839	2.36264	0.00425012	0.0167349
novel-m0029-3p	25.1256	91.7732	99.8534	2.04733	0.0274113	0.0817392	0.315315	0.408684	0.62839	2.36264	0.00425012	0.0167349
novel-m0030-5p	0.9881	69.4182	11.6651	6.87767	1.99955e-09	1.16378e-07	-3.12896	3.1993e-08	1.18956e-06	3.7487	2.84795e-07	3.70233e-06
novel-m0049-5p	244.057	4.8534	0.4666	-4.04363	0.00104455	0.00648721	-1.67998	0.00188245	0.0187786	-5.72361	0.00381492	0.0153912
novel-m0035-5p	0.01	451.513	0.01	14.4625	4.46394e-08	1.80948e-06	-14.4625	1.40331e-23	5.73952e-21	0	1	1
novel-m0056-5p	20.1851	62.3587	28.6962	2.04025	0.030132	0.0867213	-1.0502	0.0473391	0.18617	0.99005	0.267924	0.387685
novel-m0036-3p	224.577	15.2955	10.2653	-4.58766	0.00241342	0.0124593	-0.442325	0.940673	0.977268	-5.02998	2.14715e-07	2.83631e-06
novel-m0037-5p	11.857	59.1231	65.3247	2.35738	0.00539336	0.0242201	0.28509	0.443312	0.661733	2.64247	0.000551868	0.00322843
novel-m0038-3p	15.527	38.3859	49.4601	1.00199	0.331681	0.463342	0.61285	0.170974	0.40421	1.61484	0.0412986	0.0974742
novel-m0039-5p	57.3089	37.3564	17.4977	-0.675649	0.214192	0.336355	-1.15291	0.0439478	0.17709	-1.82856	0.0035248	0.0145799
novel-m0041-5p	10.8689	44.8571	20.064	2.46408	0.00509127	0.0233633	-1.25148	0.0253959	0.125144	1.21259	0.0974633	0.191881
novel-m0042-5p	10.8689	44.8571	20.064	2.46408	0.00509127	0.0233633	-1.25148	0.0253959	0.125144	1.21259	0.0974633	0.191881
novel-m0055-5p	5.505	34.415	26.8298	2.65454	0.00086454	0.00549315	-0.12142	0.910693	0.961222	2.53312	0.000380648	0.00230926
novel-m0050-3p	11.4335	19.7077	23.5635	1.13867	0.209156	0.330331	0.60906	0.235572	0.474625	1.74773	0.026327	0.0688876
novel-m0040-5p	1.835	23.2375	58.0923	3.07103	0.000239606	0.0019215	1.35779	0.00556509	0.0409481	4.42882	3.05168e-08	4.90063e-07
novel-m0047-5p	105.584	23.3845	13.0649	-2.93231	0.00419378	0.0204974	-0.866204	0.165339	0.39795	-3.79852	0.00362267	0.014761
novel-m0051-5p	6.4931	21.6197	23.7968	2.18608	0.0109454	0.0409632	0.304032	0.507742	0.723577	2.49011	0.00125586	0.00650536
novel-m0046-3p	3.67	28.385	25.1967	2.62334	0.0011805	0.00701508	-0.151967	0.893096	0.953724	2.47138	0.000363711	0.0022397
novel-m0058-5p	68.319	0.2941	0.6999	-9.37451	3.38352e-10	3.99255e-08	2.20559	0.121393	0.335471	-7.16892	1.12251e-13	5.10743e-12
novel-m0085-5p	103.466	0.01	0.2333	-4.79387	0.0488188	0.12106	0.060506	0.664454	0.822921	-4.73337	0.0150518	0.0451553
novel-m0052-5p	39.8057	29.4145	9.5654	-0.614616	0.194341	0.312307	-1.23319	0.0599271	0.215949	-1.8478	0.00173513	0.00826202
novel-m0053-5p	28.7956	7.9419	19.1308	-1.22347	0.0417696	0.109169	0.345213	0.50547	0.721597	-0.87826	0.0598056	0.128897
novel-m0054-5p	28.7956	7.9419	19.1308	-1.22347	0.0417696	0.109169	0.345213	0.50547	0.721597	-0.87826	0.0598056	0.128897
novel-m0078-3p	0.01	134.424	0.01	12.7146	6.09785e-08	1.92139e-06	-12.7146	1.84295e-15	2.51255e-13	0	1	1
novel-m0079-3p	0.2823	24.414	1.3998	7.00838	7.7083e-11	2.12235e-08	-4.42498	4.81894e-10	2.62793e-08	2.58339	0.0515402	0.113472
novel-m0094-3p	34.7241	0.1471	0.6999	-3.43203	0.0277592	0.0821833	-2.28394	0.132667	0.35973	-5.71597	2.20052e-12	8.19193e-11
novel-m0067-3p	4.3758	3.3827	24.0302	-0.529844	0.181057	0.303622	2.19561	0.00015544	0.00227053	1.66577	0.0261534	0.0688734
novel-m0071-5p	0.4235	14.7072	17.4977	3.62751	0.0013342	0.00770667	0.506294	0.250184	0.497932	4.1338	9.34109e-08	1.29883e-06
novel-m0072-5p	0.4235	14.7072	17.4977	3.62751	0.0013342	0.00770667	0.506294	0.250184	0.497932	4.1338	9.34109e-08	1.29883e-06
novel-m0068-5p	2.1173	14.266	7.4657	3.03825	6.54617e-05	0.000614448	-1.20215	0.0486087	0.18686	1.8361	0.011119	0.0361367
novel-m0060-3p	11.2924	8.9714	6.7658	-0.646282	0.160637	0.278169	-0.633316	0.292372	0.522184	-1.2796	0.0136218	0.0413194
novel-m0084-5p	34.3006	4.8534	3.7328	-3.68793	0.00100412	0.00628334	-0.445813	0.524693	0.734991	-4.13375	0.0310449	0.0784746
novel-m0061-5p	34.3006	7.6478	7.4657	-2.79834	0.00186468	0.0102681	-0.0796385	0.86659	0.945086	-2.87798	0.00782565	0.0268168
novel-m0082-3p	33.3126	11.3246	6.2992	-2.16484	0.00997302	0.0381376	-0.904944	0.153375	0.379035	-3.06979	0.065405	0.140227
novel-m0073-5p	0.2823	11.4717	16.0979	4.33862	8.33109e-06	0.000112957	0.636741	0.184828	0.426389	4.97536	1.01662e-09	2.44886e-08
novel-m0062-3p	1.835	6.4712	13.0649	1.75023	0.0115985	0.0431547	1.0345	0.0486568	0.18686	2.78473	5.41738e-05	0.000414657
novel-m0063-3p	5.9285	4.2651	10.4986	-0.662359	0.126433	0.2341	1.27055	0.0170016	0.0939683	0.60819	0.512244	0.636613
novel-m0064-3p	5.9285	4.2651	10.4986	-0.662359	0.126433	0.2341	1.27055	0.0170016	0.0939683	0.60819	0.512244	0.636613
novel-m0080-3p	33.5949	5.5888	3.0329	-3.31962	0.0134128	0.0477542	-0.879671	0.313802	0.544233	-4.19929	0.0022688	0.0100722
novel-m0074-5p	8.187	1.9119	13.5315	-1.64865	0.00260735	0.0132127	2.3753	3.08446e-05	0.000560686	0.726653	0.408959	0.534191
novel-m0075-5p	8.187	1.9119	13.5315	-1.64865	0.00260735	0.0132127	2.3753	3.08446e-05	0.000560686	0.726653	0.408959	0.534191
novel-m0087-3p	10.7278	5.5888	5.366	-1.33103	0.0189832	0.0627204	-0.212516	0.783953	0.904476	-1.54354	0.00448565	0.0175777
novel-m0103-5p	20.8909	3.0885	1.6331	-2.58007	4.19901e-05	0.000428196	-1.04579	0.137836	0.35973	-3.62586	2.92707e-08	4.79453e-07
novel-m0104-5p	20.8909	3.0885	1.6331	-2.58007	4.19901e-05	0.000428196	-1.04579	0.137836	0.35973	-3.62586	2.92707e-08	4.79453e-07
novel-m0092-3p	1.2704	7.9419	7.2324	1.83424	0.0576623	0.135695	0.44467	0.319206	0.55018	2.27891	0.00126294	0.00650536
novel-m0093-3p	25.6902	0.01	0.01	-2.61504	0.222174	0.345604	-3.49363	0.00455808	0.0348459	-6.10868	5.112e-10	1.26871e-08
novel-m0081-3p	0.2823	8.9714	7.9323	4.49653	1.85337e-07	4.2082e-06	0.00506869	0.879733	0.948118	4.5016	5.50175e-08	8.34432e-07
novel-m0083-3p	1.4115	40.4449	0.9332	4.11999	0.0557039	0.13546	-4.69587	1.50777e-06	3.85423e-05	-0.57588	0.339502	0.465217
novel-m0088-5p	0.01	51.0342	0.01	11.3175	6.07568e-08	1.92139e-06	-11.3175	2.26509e-11	1.61139e-09	0	1	1
novel-m0089-5p	0.01	51.0342	0.01	11.3175	6.07568e-08	1.92139e-06	-11.3175	2.26509e-11	1.61139e-09	0	1	1
novel-m0090-5p	0.01	51.0342	0.01	11.3175	6.07568e-08	1.92139e-06	-11.3175	2.26509e-11	1.61139e-09	0	1	1
novel-m0110-5p	0.9881	6.3241	7.4657	2.18276	0.00465443	0.0215986	0.185119	0.656501	0.822482	2.36788	0.00237659	0.0104087
novel-m0111-5p	0.9881	6.3241	7.4657	2.18276	0.00465443	0.0215986	0.185119	0.656501	0.822482	2.36788	0.00237659	0.0104087
novel-m0130-3p	16.5151	6.7653	5.366	-2.21618	0.0737814	0.161654	-0.274781	0.910586	0.961222	-2.49096	0.0119685	0.0383193
novel-m0086-5p	0.7058	5.5888	1.8664	3.00431	2.68482e-05	0.000295688	-1.72395	0.00731017	0.0505855	1.28036	0.159434	0.28081
novel-m0096-3p	0.01	0.4412	26.5965	4.4957	0.130407	0.2341	6.87799	8.90305e-16	1.45654e-13	11.3737	1.5303e-17	4.17771e-15
novel-m0144-5p	3.2466	2.7944	4.8994	-0.478897	0.184267	0.303622	1.1471	0.0419236	0.1732	0.668206	0.487635	0.612535
novel-m0134-5p	2.9643	1.6178	5.5993	-1.10609	0.0225505	0.0717376	1.65472	0.00340317	0.0296148	0.54863	0.544061	0.667045
novel-m0091-5p	3.2466	1.4707	6.9991	-0.435879	0.185074	0.303622	1.74174	0.00131237	0.0139418	1.30586	0.0775024	0.160289
novel-m0097-5p	1.1292	3.3827	5.366	1.30812	0.0754052	0.163867	0.695339	0.194659	0.426389	2.00346	0.0120795	0.0383454
novel-m0095-3p	0.8469	11.6187	1.3998	4.31023	1.60408e-05	0.000194928	-2.86283	3.73803e-05	0.000650575	1.4474	0.164385	0.28829
novel-m0123-3p	5.0816	2.059	3.0329	-1.45559	0.0044258	0.0212069	-0.0190894	0.977189	0.994758	-1.47468	0.0100769	0.0330121
novel-m0132-5p	15.6682	3.971	1.6331	-2.61995	0.00915458	0.0365299	-1.0921	0.363719	0.589196	-3.71205	6.32088e-08	9.41237e-07
novel-m0181-3p	4.2346	1.0295	3.2662	-2.55024	0.000142092	0.00117368	3.0468	3.84234e-05	0.000654798	0.496566	0.784229	0.856379
novel-m0112-5p	1.1292	5.1475	6.7658	2.09267	0.0015243	0.00868326	0.475731	0.325626	0.557243	2.5684	0.000625304	0.00355641
novel-m0137-5p	0.8469	4.2651	1.8664	1.9996	0.00330684	0.0162586	-0.353007	0.512199	0.727728	1.64659	0.0618395	0.132931
novel-m0127-3p	8.7516	2.059	0.6999	-2.04123	0.000278128	0.00212717	-1.10161	0.188406	0.426389	-3.14284	2.53542e-06	2.76868e-05
novel-m0128-3p	8.7516	2.059	0.6999	-2.04123	0.000278128	0.00212717	-1.10161	0.188406	0.426389	-3.14284	2.53542e-06	2.76868e-05
novel-m0125-5p	0.5646	0.4412	3.2662	-0.747655	0.308795	0.444593	3.61803	1.09292e-05	0.000235265	2.87037	0.000519451	0.00306065
novel-m0194-3p	0.4235	2.2061	2.0997	1.93769	0.00539527	0.0242201	-0.710491	0.375194	0.599755	1.2272	0.197665	0.335171
novel-m0121-3p	0.01	5.8829	4.8994	8.78429	1.95873e-09	1.16378e-07	0.0480449	0.774721	0.898896	8.83234	2.71329e-09	5.69791e-08
novel-m0113-3p	4.0935	1.1766	2.5663	-2.05383	0.000301875	0.00226681	0.546022	0.456568	0.669306	-1.50781	0.0120702	0.0383454
novel-m0146-3p	0.01	1.6178	3.4995	7.26927	0.000103389	0.000889574	1.67106	0.00745931	0.0508476	8.94033	1.99216e-09	4.29362e-08
novel-m0114-5p	1.835	3.3827	2.5663	1.41613	0.0719329	0.158868	-1.40372	0.0333273	0.151454	0.0124128	0.613188	0.725866
novel-m0115-5p	1.835	3.3827	2.5663	1.41613	0.0719329	0.158868	-1.40372	0.0333273	0.151454	0.0124128	0.613188	0.725866
novel-m0158-3p	0.1412	1.3237	2.333	4.31394	1.72967e-05	0.000201227	0.0868491	0.616362	0.790671	4.40079	2.19168e-05	0.000187358
novel-m0179-3p	0.1412	1.3237	3.7328	2.10722	0.0155633	0.0537879	0.895559	0.0966496	0.284128	3.00278	0.000582874	0.0033837
novel-m0139-5p	0.01	18.237	0.01	9.83344	1.98111e-07	4.2082e-06	-9.83344	4.47405e-09	2.28736e-07	0	1	1
novel-m0131-3p	2.3996	1.1766	0.9332	-1.204	0.00895259	0.0362492	-1.04314	0.302588	0.533442	-2.24714	0.00221238	0.0099557
novel-m0151-5p	1.4115	3.2356	0.01	1.86896	0.0616463	0.142505	-2.45479	0.00560658	0.0409481	-0.585825	0.913345	0.944482
novel-m0198-3p	0.01	16.9133	0.01	9.7248	2.02894e-07	4.2082e-06	-9.7248	7.27448e-09	3.30585e-07	0	1	1
novel-m0117-3p	1.5527	1.4707	0.2333	-0.23981	0.325772	0.456856	-3.81631	0.00300398	0.0273028	-4.05612	0.000231628	0.00152987
novel-m0118-3p	1.5527	1.4707	0.2333	-0.23981	0.325772	0.456856	-3.81631	0.00300398	0.0273028	-4.05612	0.000231628	0.00152987
novel-m0119-5p	1.5527	1.4707	0.2333	-0.23981	0.325772	0.456856	-3.81631	0.00300398	0.0273028	-4.05612	0.000231628	0.00152987
novel-m0120-3p	1.5527	1.4707	0.2333	-0.23981	0.325772	0.456856	-3.81631	0.00300398	0.0273028	-4.05612	0.000231628	0.00152987
novel-m0187-3p	0.1412	1.6178	2.5663	3.42177	0.000788576	0.00504933	0.364455	0.556647	0.75179	3.78623	0.00132388	0.0067766
novel-m0164-3p	1.2704	1.1766	3.0329	-0.382191	0.249341	0.373404	1.37345	0.0246642	0.12302	0.991256	0.238031	0.363072
novel-m0147-5p	0.01	15.2955	0.01	9.57983	2.03787e-07	4.2082e-06	-9.57983	1.37494e-08	5.91947e-07	0	1	1
novel-m0156-5p	1.4115	3.971	0.2333	1.18027	0.182026	0.303622	-2.47208	0.0100722	0.0624168	-1.29181	0.135798	0.242835
novel-m0157-5p	1.4115	3.971	0.2333	1.18027	0.182026	0.303622	-2.47208	0.0100722	0.0624168	-1.29181	0.135798	0.242835
novel-m0166-3p	0.01	2.3532	0.6999	4.30013	0.00431757	0.0208906	0.36649	0.729641	0.875141	4.66662	0.000651313	0.0036536
novel-m0159-3p	0.01	0.7354	0.2333	7.4203	8.73896e-05	0.00075983	-1.87171	0.0776817	0.260425	5.54859	0.0327346	0.0809959
novel-m0148-5p	0.01	13.5307	0.01	9.40309	1.93247e-07	4.2082e-06	-9.40309	2.92372e-08	1.13886e-06	0	1	1
novel-m0169-3p	1.9762	0.01	0.01	-3.64624	4.26362e-06	6.28883e-05	-5.21684	0.0869519	0.272507	-8.86309	2.01453e-08	3.66644e-07
novel-m0171-5p	1.2704	0.5883	4.4327	-0.596018	0.131004	0.234219	1.80001	0.0100464	0.0624168	1.20399	0.214359	0.351572
novel-m0141-5p	0.01	2.3532	2.0997	8.04663	3.78746e-07	7.11009e-06	-0.916062	0.22162	0.450438	7.13057	0.00110126	0.00581893
novel-m0142-3p	0.01	2.2061	0.4666	8.19842	1.34051e-07	3.35533e-06	-1.18994	0.0821652	0.27211	7.00848	0.00245905	0.0105998
novel-m0193-5p	0.01	3.6768	1.8664	8.07385	3.64405e-07	6.99996e-06	-1.06867	0.158665	0.389753	7.00518	0.00176834	0.00832338
novel-m0161-5p	0.5646	2.7944	1.8664	2.40297	0.023393	0.0725836	-0.380174	0.829461	0.932004	2.02279	0.108544	0.210657
novel-m0167-3p	0.01	1.1766	1.8664	3.63139	0.000142056	0.00117368	-0.769816	0.49546	0.709783	2.86158	0.0163224	0.0480864
novel-m0204-5p	2.6819	1.7649	0.6999	-0.302414	0.24167	0.366274	-1.67127	0.0747148	0.255718	-1.97368	0.00605414	0.0216522
novel-m0170-5p	4.7993	2.3532	0.9332	-1.68284	0.0288262	0.0844342	-1.32511	0.279269	0.505402	-3.00795	9.36047e-05	0.000678427
novel-m0186-5p	2.9643	0.1471	1.1665	-3.44426	8.40078e-07	1.44563e-05	1.13847	0.349813	0.582573	-2.30579	0.00156845	0.00755626
novel-m0153-5p	0.01	1.0295	2.0997	7.44104	5.1842e-05	0.000509779	-0.436365	0.688745	0.832191	7.00467	0.00227517	0.0100722
novel-m0185-3p	1.6939	0.2941	0.4666	-2.68101	0.000270579	0.00211673	1.38168	0.306541	0.536373	-1.29933	0.0557787	0.121821
novel-m0188-3p	0.7058	1.9119	0.2333	1.7552	0.0231309	0.0725836	-3.04846	0.00537981	0.0400715	-1.29326	0.30852	0.435823
novel-m0246-3p	0.01	1.6178	0.6999	4.60716	0.000110846	0.000943902	-1.44503	0.114487	0.318538	3.16213	0.0773167	0.160289
novel-m0215-3p	1.5527	0.4412	0.01	-3.82511	0.00240278	0.0124593	-4.4957	0.143116	0.35973	-8.3208	3.27889e-07	3.8363e-06
novel-m0216-3p	1.5527	0.4412	0.01	-3.82511	0.00240278	0.0124593	-4.4957	0.143116	0.35973	-8.3208	3.27889e-07	3.8363e-06
novel-m0381-5p	0.1412	1.6178	2.0997	2.69352	0.086104	0.17561	1.32836	0.0668563	0.234714	4.02188	0.000271477	0.00173703
novel-m0249-5p	1.6939	0.2941	0.01	-2.07637	0.000423997	0.0030454	-0.528131	0.583188	0.758506	-2.6045	0.00140558	0.00697681
novel-m0250-5p	1.6939	0.2941	0.01	-2.07637	0.000423997	0.0030454	-0.528131	0.583188	0.758506	-2.6045	0.00140558	0.00697681
novel-m0160-5p	0.1412	1.0295	0.4666	3.54375	0.0236916	0.0730195	0.256638	0.85713	0.945086	3.80039	0.0474627	0.109808
novel-m0163-5p	2.9643	0.2941	0.4666	-2.24836	0.000263127	0.00208984	-0.121784	0.941427	0.977268	-2.37014	0.00105338	0.00560208
novel-m0184-5p	0.4235	2.3532	2.0997	2.8321	0.0082147	0.0335908	0.183374	0.674333	0.822921	3.01548	0.00700838	0.0247408
novel-m0168-5p	0.1412	2.3532	1.1665	2.51857	0.0464125	0.118323	-1.02679	0.26743	0.502223	1.49178	0.378721	0.504346
novel-m0196-3p	1.9762	1.3237	0.6999	-0.860988	0.0630543	0.143875	-0.552686	0.628361	0.799896	-1.41367	0.038831	0.0921813
novel-m0206-5p	0.01	8.9714	0.01	8.8108	1.27019e-07	3.27869e-06	-8.8108	5.04103e-07	1.42192e-05	0	1	1
novel-m0253-3p	0.01	0.4412	2.0997	4.4957	0.130407	0.2341	3.29953	0.00112244	0.0122421	7.79523	7.74952e-06	7.93357e-05
novel-m0190-5p	5.6462	0.01	0.01	-8.56106	2.1134e-09	1.16378e-07	0	1	1	-8.56106	9.76098e-08	1.33237e-06
novel-m0261-5p	2.3996	0.1471	1.1665	-3.35711	2.79318e-05	0.000299632	1.83843	0.192256	0.426389	-1.51868	0.0253771	0.0670447
novel-m0223-3p	0.9881	0.1471	0.01	-1.01017	0.347614	0.479278	-4.99164	0.0838807	0.272507	-6.0018	0.0192902	0.0541049
novel-m0174-5p	1.5527	0.2941	1.1665	-3.05833	7.53799e-05	0.00069182	1.12695	0.524045	0.734991	-1.93138	0.0307406	0.078188
novel-m0208-5p	0.01	0.8824	2.7996	6.09972	0.0132915	0.0477542	1.61635	0.0438659	0.17709	7.71606	1.67444e-05	0.000152374
novel-m0277-5p	0.01	0.01	1.8664	0	1	1	7.45385	4.90046e-05	0.000785995	7.45385	0.00011536	0.000828772
novel-m0182-3p	1.6939	0.8824	0.4666	-0.548291	0.162971	0.281032	-1.40856	0.260098	0.502223	-1.95686	0.0316278	0.079702
novel-m0205-5p	0.1412	0.5883	1.1665	3.76517	0.0326264	0.090011	-0.137202	0.950897	0.978408	3.62797	0.0348867	0.0855455
novel-m0217-3p	0.2823	1.4707	0.2333	2.13923	0.00993092	0.0381376	-1.76556	0.0717598	0.246637	0.373665	0.981623	0.993671
novel-m0226-5p	0.01	1.3237	0.4666	7.12474	0.000271639	0.00211673	-1.25512	0.207642	0.438344	5.86962	0.0178745	0.0503065
novel-m0189-3p	0.01	1.4707	1.6331	4.34422	0.000574849	0.00392418	-0.769266	0.357399	0.582573	3.57495	0.09368	0.185324
novel-m0236-5p	0.01	2.059	0.9332	6.99333	0.000744236	0.00484047	-0.862198	0.449771	0.664102	6.13114	0.0119777	0.0383193
novel-m0264-5p	0.01	1.0295	1.1665	3.67954	0.0157627	0.0542501	-0.771114	0.393574	0.61675	2.90842	0.313261	0.44007
novel-m0238-3p	0.01	1.6178	0.4666	7.0202	0.000485071	0.00336696	-0.887111	0.364468	0.589196	6.13309	0.0124838	0.0387282
novel-m0347-5p	0.8469	0.01	1.1665	-3.27294	0.00132873	0.00770667	3.57815	0.00238798	0.0229808	0.305206	0.929729	0.959002
novel-m0192-5p	1.6939	0.01	0.2333	-6.8334	0.000318479	0.00236994	3.60466	0.19495	0.426389	-3.22873	0.0158548	0.0468776
novel-m0308-3p	0.01	0.4412	0.9332	4.4957	0.130407	0.2341	1.85833	0.134923	0.35973	6.35403	0.00768446	0.0266677
novel-m0243-5p	3.5289	0.01	0.6999	-8.00647	7.39165e-08	2.18054e-06	5.14954	0.0454717	0.17969	-2.85692	0.000492552	0.00292319
novel-m0289-3p	4.0935	0.1471	0.01	-5.29032	1.1868e-07	3.16224e-06	-2.97361	0.35752	0.582573	-8.26393	3.09283e-07	3.74947e-06
novel-m0290-3p	4.0935	0.1471	0.01	-5.29032	1.1868e-07	3.16224e-06	-2.97361	0.35752	0.582573	-8.26393	3.09283e-07	3.74947e-06
novel-m0291-3p	4.0935	0.1471	0.01	-5.29032	1.1868e-07	3.16224e-06	-2.97361	0.35752	0.582573	-8.26393	3.09283e-07	3.74947e-06
novel-m0355-5p	0.01	0.2941	2.333	6.64832	0.00735833	0.0308527	0.481786	0.433716	0.652168	7.13011	0.00145065	0.00707192
novel-m0197-5p	0.1412	1.4707	0.4666	3.46666	0.000633709	0.00425564	-2.73945	0.015541	0.0876725	0.727211	0.928049	0.958477
novel-m0380-5p	0.5646	1.3237	0.4666	1.97236	0.0619363	0.142505	-2.55003	0.0285297	0.136475	-0.577679	0.539329	0.663229
novel-m0199-3p	0.01	0.2941	0.4666	4.75141	0.0806318	0.167121	1.96736	0.138717	0.35973	6.71877	0.00510732	0.019078
novel-m0200-3p	0.01	0.2941	0.4666	4.75141	0.0806318	0.167121	1.96736	0.138717	0.35973	6.71877	0.00510732	0.019078
novel-m0201-3p	0.01	0.2941	0.4666	4.75141	0.0806318	0.167121	1.96736	0.138717	0.35973	6.71877	0.00510732	0.019078
novel-m0202-3p	0.01	0.2941	0.4666	4.75141	0.0806318	0.167121	1.96736	0.138717	0.35973	6.71877	0.00510732	0.019078
novel-m0293-3p	1.835	0.8824	0.01	-1.39045	0.0129883	0.0472615	-6.09972	0.0149107	0.0852932	-7.49017	3.43327e-05	0.000281185
novel-m0346-5p	2.8231	0.01	0.01	-3.86259	0.000412878	0.00301803	-3.67016	0.274691	0.502223	-7.53275	4.85158e-05	0.000386796
novel-m0209-3p	0.01	0.1471	0.4666	6.09803	0.0228711	0.0723814	-0.228407	0.886017	0.949667	5.86962	0.0178745	0.0503065
novel-m0210-3p	1.2704	0.2941	0.2333	-3.3855	0.00200933	0.0108478	0.620729	0.675037	0.822921	-2.76477	0.00495289	0.018867
novel-m0211-3p	1.2704	0.2941	0.2333	-3.3855	0.00200933	0.0108478	0.620729	0.675037	0.822921	-2.76477	0.00495289	0.018867
novel-m0213-5p	0.01	0.4412	0.4666	7.04576	0.00110006	0.00678096	-0.912669	0.491943	0.707222	6.13309	0.0124838	0.0387282
novel-m0214-3p	0.1412	0.2941	0.01	-3.40561	0.267961	0.398086	-3.92647	0.213814	0.438344	-7.33208	0.000326813	0.00207488
novel-m0218-3p	0.2823	1.3237	0.2333	2.14493	0.0167829	0.0563523	-1.85923	0.0936488	0.278563	0.285698	0.997409	0.998628
novel-m0219-3p	0.2823	1.3237	0.2333	2.14493	0.0167829	0.0563523	-1.85923	0.0936488	0.278563	0.285698	0.997409	0.998628
novel-m0220-3p	0.2823	1.3237	0.2333	2.14493	0.0167829	0.0563523	-1.85923	0.0936488	0.278563	0.285698	0.997409	0.998628
novel-m0221-3p	0.2823	1.3237	0.2333	2.14493	0.0167829	0.0563523	-1.85923	0.0936488	0.278563	0.285698	0.997409	0.998628
novel-m0314-5p	1.4115	0.01	0.01	-6.74497	0.00048126	0.00336696	0	1	1	-6.74497	0.0026687	0.0113247
novel-m0224-3p	0.2823	0.5883	1.6331	1.62378	0.227992	0.35004	1.30783	0.112031	0.312769	2.93161	0.0121838	0.0385273
novel-m0225-5p	0.01	0.4412	0.6999	4.20354	0.00220832	0.0117682	-2.02393	0.13815	0.35973	2.17961	0.419001	0.545567
novel-m0313-5p	0.5646	0.01	0.01	-1.00922	0.295095	0.431412	-4.64155	0.143364	0.35973	-5.65076	0.0267235	0.0697024
novel-m0315-3p	1.4115	0.1471	0.01	-3.86679	0.0011375	0.00688777	-2.97361	0.35752	0.582573	-6.8404	0.00176323	0.00832338
novel-m0237-3p	1.5527	0.01	0.4666	-7.49466	3.84581e-06	5.77571e-05	4.57471	0.0849991	0.272507	-2.91995	0.00262258	0.011187
novel-m0244-5p	0.01	0.2941	0.6999	3.49081	0.0326747	0.090011	-0.915083	0.629747	0.799896	2.57573	0.208122	0.347156
novel-m0245-5p	0.01	0.2941	0.6999	3.49081	0.0326747	0.090011	-0.915083	0.629747	0.799896	2.57573	0.208122	0.347156
novel-m0248-3p	0.01	0.7354	1.6331	5.21994	0.0765773	0.163867	1.49547	0.143224	0.35973	6.71541	0.00475078	0.0182671
novel-m0251-5p	0.01	4.5592	0.01	7.8358	1.60762e-05	0.000194928	-7.8358	0.000120646	0.00186205	0	1	1
novel-m0252-5p	0.01	4.5592	0.01	7.8358	1.60762e-05	0.000194928	-7.8358	0.000120646	0.00186205	0	1	1
novel-m0254-3p	0.01	0.4412	0.2333	5.53978	0.0326917	0.090011	-0.992576	0.536608	0.741462	4.5472	0.0927772	0.183982
novel-m0257-3p	0.5646	0.01	0.01	-7.51017	1.65193e-05	0.000194928	0	1	1	-7.51017	6.30189e-05	0.000473509
novel-m0258-3p	0.5646	0.01	0.01	-7.51017	1.65193e-05	0.000194928	0	1	1	-7.51017	6.30189e-05	0.000473509
novel-m0259-3p	0.01	1.1766	0.2333	7.68356	9.70691e-06	0.000127268	-1.8127	0.047911	0.18686	5.87086	0.0227583	0.0609119
novel-m0260-5p	0.01	0.1471	0.4666	5.81429	0.0326758	0.090011	0.0553306	0.744971	0.888318	5.86962	0.0178745	0.0503065
novel-m0262-5p	1.9762	0.1471	0.01	-2.79042	0.00163357	0.00924197	-0.681095	0.669757	0.822921	-3.47151	0.00730666	0.0256831
novel-m0388-3p	0.01	3.0885	0.01	7.97877	6.3815e-07	1.12151e-05	-4.36819	0.000190588	0.00259834	3.61058	0.243821	0.363072
novel-m0391-5p	2.3996	0.01	0.01	-7.14965	5.55374e-05	0.000539693	0	1	1	-7.14965	0.00064677	0.00365313
novel-m0426-3p	0.01	0.01	2.7996	-0.253464	0.811448	0.875008	4.12413	0.000126505	0.00188148	3.87066	0.000814799	0.00447866
novel-m0411-3p	0.4235	0.01	0.2333	-2.35653	0.0472076	0.118521	-0.0654961	0.866462	0.945086	-2.42203	0.122749	0.225407
novel-m0412-3p	0.4235	0.01	0.2333	-2.35653	0.0472076	0.118521	-0.0654961	0.866462	0.945086	-2.42203	0.122749	0.225407
novel-m0270-5p	0.01	0.1471	1.1665	5.81429	0.0326758	0.090011	0.0640635	0.890904	0.952627	5.87836	0.0336373	0.0827297
novel-m0272-5p	0.2823	1.0295	0.01	1.47455	0.128853	0.2341	-6.64947	0.00433486	0.0337706	-5.17493	0.0492344	0.110522
novel-m0273-5p	0.2823	1.0295	0.01	1.47455	0.128853	0.2341	-6.64947	0.00433486	0.0337706	-5.17493	0.0492344	0.110522
novel-m0274-5p	0.2823	1.0295	0.01	1.47455	0.128853	0.2341	-6.64947	0.00433486	0.0337706	-5.17493	0.0492344	0.110522
novel-m0275-5p	0.2823	1.0295	0.01	1.47455	0.128853	0.2341	-6.64947	0.00433486	0.0337706	-5.17493	0.0492344	0.110522
novel-m0276-5p	0.2823	1.0295	0.01	1.47455	0.128853	0.2341	-6.64947	0.00433486	0.0337706	-5.17493	0.0492344	0.110522
novel-m0280-5p	0.01	3.971	0.01	7.63699	4.93544e-05	0.000491165	-7.63699	0.000276669	0.00353617	0	1	1
novel-m0281-3p	0.9881	0.2941	0.01	-2.61926	0.0232063	0.0725836	-3.92647	0.213814	0.438344	-6.54574	0.00470775	0.018187
novel-m0282-3p	0.9881	0.2941	0.01	-2.61926	0.0232063	0.0725836	-3.92647	0.213814	0.438344	-6.54574	0.00470775	0.018187
novel-m0283-5p	0.01	0.2941	0.2333	3.92647	0.188569	0.303622	3.20816	0.0435865	0.17709	7.13463	0.00249446	0.0106961
novel-m0286-3p	0.01	0.01	0.9332	0	1	1	7.63623	4.38135e-05	0.000716789	7.63623	5.04233e-05	0.000393302
novel-m0287-3p	0.01	0.01	0.9332	0	1	1	7.63623	4.38135e-05	0.000716789	7.63623	5.04233e-05	0.000393302
novel-m0288-5p	0.01	0.4412	0.6999	4.4957	0.130407	0.2341	1.37282	0.278185	0.504557	5.86851	0.0174414	0.0498629
novel-m0292-3p	1.835	0.01	0.01	-2.85732	0.637128	0.755583	-3.67016	0.274691	0.502223	-6.52748	0.0174733	0.0498629
novel-m0294-5p	0.01	0.4412	0.2333	5.09972	0.0573984	0.13546	0.448875	0.782173	0.903697	5.54859	0.0327346	0.0809959
novel-m0296-3p	0.01	0.1471	0.2333	2.97361	0.314535	0.444593	3.38306	0.0753676	0.255812	6.35667	0.0127222	0.0391709
novel-m0297-3p	0.01	0.1471	0.2333	2.97361	0.314535	0.444593	3.38306	0.0753676	0.255812	6.35667	0.0127222	0.0391709
novel-m0299-5p	1.1292	0.01	0.01	-7.09977	6.03339e-05	0.000579486	0	1	1	-7.09977	0.000375855	0.00229721
novel-m0303-3p	0.7058	0.01	0.01	-5.84046	0.0129402	0.0472615	3.61058	0.266877	0.502223	-2.22988	0.1413	0.252124
novel-m0475-5p	0.4235	0.1471	1.3998	-1.85978	0.227775	0.35004	4.27422	0.00187332	0.0187786	2.41444	0.0366728	0.088861
novel-m0476-5p	0.4235	0.1471	1.3998	-1.85978	0.227775	0.35004	4.27422	0.00187332	0.0187786	2.41444	0.0366728	0.088861
novel-m0304-5p	1.5527	0.01	0.2333	-7.37221	8.34183e-06	0.000112957	3.60466	0.19495	0.426389	-3.76755	0.00099381	0.00532699
novel-m0306-5p	0.2823	0.01	0.01	-0.621208	0.22778	0.35004	-5.94591	0.0393924	0.167828	-6.56712	0.00657629	0.0234173
novel-m0307-3p	0.2823	0.01	0.01	-3.65941	0.00071137	0.00470073	-3.67016	0.274691	0.502223	-7.32957	0.000246774	0.00160403
novel-m0512-5p	0.01	1.3237	0.01	6.68475	0.00304825	0.015077	-6.68475	0.003956	0.0333359	0	1	1
novel-m0312-5p	0.8469	0.01	1.6331	-5.63459	0.0225809	0.0717376	6.54489	0.0033563	0.0296148	0.910294	0.58671	0.703578
novel-m0317-3p	0.5646	0.01	0.01	-7.18606	8.73723e-05	0.00075983	0	1	1	-7.18606	0.000335498	0.0020975
novel-m0318-3p	0.5646	0.01	0.01	-7.18606	8.73723e-05	0.00075983	0	1	1	-7.18606	0.000335498	0.0020975
novel-m0319-5p	0.01	0.01	0.6999	5.62688	0.0643457	0.145615	0.728033	0.268564	0.502223	6.35491	0.00781204	0.0268168
novel-m0320-5p	0.01	0.01	0.6999	5.62688	0.0643457	0.145615	0.728033	0.268564	0.502223	6.35491	0.00781204	0.0268168
novel-m0321-3p	0.01	0.1471	0.01	1.3218	0.389899	0.526236	-5.81429	0.0342275	0.152995	-4.49249	0.129679	0.234453
novel-m0322-5p	1.9762	0.01	0.01	-7.29925	1.24956e-05	0.000161271	0	1	1	-7.29925	0.000126304	0.000899507
novel-m0325-5p	0.01	0.01	1.3998	4.64155	0.136623	0.24165	1.71081	0.155262	0.382542	6.35235	0.0115244	0.0373064
novel-m0327-3p	0.01	0.8824	0.2333	5.81634	0.0247215	0.0750734	-1.26914	0.437637	0.656857	4.5472	0.0927772	0.183982
novel-m0328-5p	1.1292	0.01	0.01	-7.24641	2.53995e-05	0.000283514	0	1	1	-7.24641	0.000157406	0.00110184
novel-m0329-5p	0.5646	0.01	0.01	-6.86134	0.000449741	0.00320247	0	1	1	-6.86134	0.00184416	0.00853317
novel-m0330-5p	0.4235	0.2941	0.01	-3.02644	0.081537	0.167121	-3.92647	0.213814	0.438344	-6.95292	0.00135429	0.0068047
novel-m0331-5p	0.4235	0.2941	0.01	-3.02644	0.081537	0.167121	-3.92647	0.213814	0.438344	-6.95292	0.00135429	0.0068047
novel-m0332-5p	0.4235	0.2941	0.01	-3.02644	0.081537	0.167121	-3.92647	0.213814	0.438344	-6.95292	0.00135429	0.0068047
novel-m0334-5p	0.01	0.2941	0.4666	5.99141	0.0200282	0.0656479	-1.4167	0.392462	0.616188	4.57471	0.113252	0.21225
novel-m0335-3p	0.1412	0.8824	0.2333	3.7995	0.014107	0.0495848	-2.17068	0.0974185	0.284128	1.62882	0.432994	0.560224
novel-m0336-5p	0.01	0.01	1.6331	0	1	1	7.63514	2.04199e-05	0.000388454	7.63514	2.94193e-05	0.000243378
novel-m0337-5p	0.01	0.01	1.6331	0	1	1	7.63514	2.04199e-05	0.000388454	7.63514	2.94193e-05	0.000243378
novel-m0341-3p	0.01	0.8824	0.2333	6.87646	0.0013789	0.00790955	-1.32786	0.213395	0.438344	5.54859	0.0327346	0.0809959
novel-m0345-3p	0.2823	0.01	0.2333	-3.86938	0.153433	0.267375	5.54859	0.0301987	0.141968	1.67921	0.37428	0.500875
novel-m0348-3p	0.01	0.1471	2.7996	2.97361	0.314535	0.444593	4.16061	0.00684325	0.0482567	7.13422	0.00396867	0.0157783
novel-m0356-3p	0.4235	0.4412	0.01	0.985338	0.552821	0.683578	-6.14924	0.0148784	0.0852932	-5.1639	0.0503505	0.11267
novel-m0365-3p	0.01	0.01	1.8664	0	1	1	7.7174	1.13086e-05	0.00023719	7.7174	1.43843e-05	0.000132368
novel-m0367-5p	0.01	0.01	0.2333	0	1	1	5.54859	0.0301987	0.141968	5.54859	0.0327346	0.0809959
novel-m0369-5p	0.2823	0.01	0.01	-1.21979	0.179964	0.303368	-4.64155	0.143364	0.35973	-5.86134	0.0223487	0.0602091
novel-m0370-5p	0.2823	0.01	0.01	-1.21979	0.179964	0.303368	-4.64155	0.143364	0.35973	-5.86134	0.0223487	0.0602091
novel-m0371-5p	0.2823	0.01	0.01	-1.21979	0.179964	0.303368	-4.64155	0.143364	0.35973	-5.86134	0.0223487	0.0602091
novel-m0372-5p	0.2823	0.01	0.01	-1.21979	0.179964	0.303368	-4.64155	0.143364	0.35973	-5.86134	0.0223487	0.0602091
novel-m0379-5p	0.01	0.1471	0.6999	5.46091	0.048361	0.120604	1.08699	0.240014	0.481205	6.5479	0.00552751	0.0203006
novel-m0386-5p	0.01	0.7354	0.01	3.45104	0.0287567	0.0844342	-6.42097	0.00765383	0.0513183	-2.96993	0.324723	0.447724
novel-m0387-5p	0.01	0.7354	0.01	3.45104	0.0287567	0.0844342	-6.42097	0.00765383	0.0513183	-2.96993	0.324723	0.447724
novel-m0389-5p	0.01	0.1471	0.9332	4.29168	0.126504	0.2341	1.5756	0.263825	0.502223	5.86728	0.021015	0.0581462
novel-m0390-5p	0.8469	0.01	0.01	-1.19185	0.366051	0.500593	-4.64155	0.143364	0.35973	-5.8334	0.0239726	0.0637454
novel-m0393-5p	0.01	0.5883	0.01	5.38007	0.0429665	0.110562	-5.38007	0.0492041	0.187204	0	1	1
novel-m0394-3p	0.01	0.01	0.4666	0	1	1	5.5472	0.0229067	0.117847	5.5472	0.0277732	0.0722102
novel-m0400-3p	0.01	0.01	0.4666	3.67016	0.249991	0.373404	1.46098	0.280767	0.506991	5.13114	0.0492558	0.110522
novel-m0401-5p	0.8469	0.01	0.01	-6.00798	0.00955098	0.036865	0	1	1	-6.00798	0.0165072	0.0481117
novel-m0403-3p	1.4115	0.01	0.2333	-6.6427	0.000910103	0.00573851	3.60466	0.19495	0.426389	-3.03804	0.0278936	0.0722938
novel-m0409-3p	0.01	0.1471	1.8664	4.29168	0.126504	0.2341	2.5756	0.0392834	0.167828	6.86728	0.00358849	0.0146949
novel-m0414-5p	0.01	1.4707	0.01	6.42232	0.0100639	0.0383076	-6.42232	0.0100544	0.0624168	0	1	1
novel-m0415-5p	0.4235	0.01	0.01	-5.65878	0.0189729	0.0627204	0	1	1	-5.65878	0.026283	0.0688876
novel-m0416-3p	1.4115	0.01	0.01	-2.74347	0.0957231	0.18992	-3.67016	0.274691	0.502223	-6.41363	0.010918	0.0356248
novel-m0417-5p	0.01	2.2061	0.01	6.79188	0.00446731	0.0212069	-6.79188	0.00538858	0.0400715	0	1	1
novel-m0418-5p	0.01	2.2061	0.01	6.79188	0.00446731	0.0212069	-6.79188	0.00538858	0.0400715	0	1	1
novel-m0419-3p	0.2823	0.01	0.4666	-5.66676	0.0222383	0.0714741	5.5472	0.0229067	0.117847	-0.119554	0.837643	0.900302
novel-m0420-3p	0.2823	0.01	0.4666	-5.66676	0.0222383	0.0714741	5.5472	0.0229067	0.117847	-0.119554	0.837643	0.900302
novel-m0422-5p	0.1412	0.01	0.01	-2.65941	0.0383264	0.103795	-3.67016	0.274691	0.502223	-6.32957	0.0150089	0.0451553
novel-m0423-5p	0.1412	0.01	0.01	-2.65941	0.0383264	0.103795	-3.67016	0.274691	0.502223	-6.32957	0.0150089	0.0451553
novel-m0424-3p	0.01	0.5883	0.4666	5.38007	0.0429665	0.110562	-0.805364	0.557786	0.75179	4.57471	0.113252	0.21225
novel-m0425-5p	0.01	0.01	1.1665	0	1	1	6.86907	0.00101956	0.0112703	6.86907	0.0024539	0.0105998
novel-m0427-3p	0.7058	0.01	0.01	-5.41363	0.0303372	0.0870089	0	1	1	-5.41363	0.0459412	0.107502
novel-m0428-3p	1.2704	0.01	0.01	-1.3589	0.861295	0.911536	-4.64155	0.143364	0.35973	-6.00045	0.0373894	0.0900644
novel-m0434-5p	0.01	0.01	0.9332	0	1	1	6.35403	0.00416233	0.0337706	6.35403	0.00768446	0.0266677
novel-m0435-5p	0.01	0.4412	0.01	2.56985	0.14592	0.255903	-5.53978	0.038167	0.165339	-2.96993	0.324723	0.447724
novel-m0436-5p	0.01	0.4412	0.6999	5.09972	0.0573984	0.13546	0.768798	0.519027	0.733271	5.86851	0.0174414	0.0498629
novel-m0437-5p	0.01	0.4412	0.6999	5.09972	0.0573984	0.13546	0.768798	0.519027	0.733271	5.86851	0.0174414	0.0498629
novel-m0442-5p	0.1412	0.01	0.01	-5.45105	0.0389769	0.104869	0	1	1	-5.45105	0.0422416	0.0994134
novel-m0446-3p	0.01	0.1471	0.01	4.29168	0.126504	0.2341	1.59268	0.477115	0.690233	5.88435	0.0393982	0.0932575
novel-m0451-3p	0.01	0.7354	0.2333	5.61471	0.0322007	0.090011	-1.06751	0.520118	0.733546	4.5472	0.0927772	0.183982
novel-m0453-5p	0.9881	0.2941	0.01	-2.37273	0.0401593	0.107351	-3.92647	0.213814	0.438344	-6.29921	0.00964651	0.0317289
novel-m0454-5p	0.9881	0.2941	0.01	-2.37273	0.0401593	0.107351	-3.92647	0.213814	0.438344	-6.29921	0.00964651	0.0317289
novel-m0458-3p	0.2823	0.01	0.6999	-6.03276	0.013375	0.0477542	5.14954	0.0454717	0.17969	-0.883218	0.458254	0.580975
novel-m0459-3p	0.2823	0.01	0.6999	-6.03276	0.013375	0.0477542	5.14954	0.0454717	0.17969	-0.883218	0.458254	0.580975
novel-m0463-3p	0.9881	0.01	0.01	-6.42777	0.00264978	0.0133459	0	1	1	-6.42777	0.00697912	0.0247408
novel-m0466-3p	0.01	1.0295	0.4666	5.99333	0.0193406	0.0636469	-1.41863	0.306873	0.536373	4.57471	0.113252	0.21225
novel-m0470-5p	0.4235	0.01	0.01	-6.02669	0.0108012	0.0409257	0	1	1	-6.02669	0.0157524	0.0467434
novel-m0474-3p	0.01	1.9119	0.01	6.58639	0.0109599	0.0409632	-6.58639	0.00991777	0.0624168	0	1	1
novel-m0477-5p	0.01	0.01	1.1665	-4.49249	0.147239	0.257124	5.87836	0.0172601	0.0947568	1.38586	0.68269	0.781037
novel-m0479-5p	0.01	1.9119	0.01	6.58639	0.0109599	0.0409632	-6.58639	0.00991777	0.0624168	0	1	1
novel-m0480-3p	0.01	0.5883	0.01	5.75154	0.0234623	0.0725836	-5.75154	0.0271514	0.131419	0	1	1
novel-m0482-3p	0.01	0.2941	0.2333	5.68356	0.0300217	0.0867061	-0.134965	0.948595	0.977268	5.54859	0.0327346	0.0809959
novel-m0483-3p	0.01	0.2941	0.2333	5.68356	0.0300217	0.0867061	-0.134965	0.948595	0.977268	5.54859	0.0327346	0.0809959
novel-m0486-3p	0.7058	0.01	0.01	-1.97269	0.164801	0.283595	-3.67016	0.274691	0.502223	-5.64285	0.0297314	0.0763323
novel-m0510-3p	0.01	0.5883	0.01	5.38007	0.0429665	0.110562	-5.38007	0.0492041	0.187204	0	1	1
novel-m0511-3p	0.01	1.0295	0.01	5.69975	0.0458868	0.117709	-2.08916	0.316504	0.547358	3.61058	0.243821	0.363072
novel-m0514-3p	0.5646	0.01	0.01	-6.31442	0.00522373	0.0237077	0	1	1	-6.31442	0.00927047	0.0307389
novel-m0522-3p	0.01	0.1471	0.9332	2.97361	0.314535	0.444593	2.89367	0.086246	0.272507	5.86728	0.021015	0.0581462
novel-m0525-3p	0.01	0.01	0.4666	-4.49249	0.147239	0.257124	5.13114	0.0404394	0.169638	0.638643	0.648641	0.75246
novel-m0528-3p	0.01	0.01	0.9332	0	1	1	6.13114	0.00705702	0.0493389	6.13114	0.0119777	0.0383193
novel-m0533-5p	1.2704	0.01	0.01	-6.289	0.00648849	0.0283062	0	1	1	-6.289	0.0131057	0.0400507
novel-m0534-5p	0.01	0.01	0.4666	4.64155	0.136623	0.24165	1.49154	0.163052	0.394606	6.13309	0.0124838	0.0387282

## Sheet: top10
id	Unfed	F5d	E3d	unfed-vs-F5d-log2fc	unfed-vs-F5d-pvalue	unfed-vs-F5d-fdr	F5d-vs-E3d-log2fc	F5d-vs-E3d-pvalue	F5d-vs-E3d-fdr	unfed-vs-E3d-log2fc	unfed-vs-E3d-pvalue	unfed-vs-E3d-fdr
miR-451-5p	2.3996	333.266	766.399	7.10822	5.96186e-10	6.15562e-08	1.17133	0.00125137	0.0134687	8.27956	3.59432e-15	2.45312e-13
miR-317-3p	27.2429	568.729	468.938	3.81289	0.000463828	0.00327455	-0.0695787	0.980212	0.994758	3.74331	1.41853e-05	0.00013202
miR-317-z	2033.76	21873.2	25004.2	3.2638	0.0018061	0.0101486	0.181044	0.352422	0.582573	3.44484	4.17832e-05	0.000338816
miR-34-5p	817.71	6046.59	4921.05	2.47255	0.0212406	0.068803	-0.14437	0.832884	0.932206	2.32818	0.00561766	0.0205396
miR-4669-z	49.4042	106.628	352.287	2.0379	0.0933956	0.1877	0.870817	0.00799746	0.0523354	2.90872	0.000586673	0.0033837
miR-305-5p	7163.47	25872.4	34974.8	1.97014	0.0622188	0.142758	0.793009	0.00232443	0.0226356	2.76315	0.000995153	0.00532699
miR-2478-z	85.681	264.436	342.488	1.64804	0.125448	0.2341	0.302249	0.314032	0.544233	1.95028	0.0234095	0.0624509
miR-275-5p	1489.18	3965.07	12157.4	1.54352	0.165805	0.28473	1.92091	5.21487e-11	3.04698e-09	3.46443	5.39798e-05	0.000414657
miR-750-3p	1962.34	478.133	572.991	-1.53585	0.0711564	0.158424	-0.0212251	0.908693	0.961222	-1.55708	0.0222293	0.0602091
miR-184-3p	46148	19879.2	23035.6	-1.63078	0.0205085	0.0666931	0.365328	0.0500636	0.189593	-1.26545	0.0310237	0.0784746
miR-133-z	856.387	395.184	127.383	-1.89342	0.0277307	0.0821833	-1.40155	0.0239503	0.120192	-3.29497	1.33048e-05	0.000126705
miR-5309-z	1587.15	353.415	38.0283	-2.21519	0.00775064	0.0320101	-3.21549	2.36389e-11	1.61139e-09	-5.43068	3.04469e-10	8.28381e-09
miR-3931-z	45055.6	10134.2	10857.9	-2.28536	0.00590366	0.0259384	0.0691224	0.615504	0.790671	-2.21623	0.00113369	0.00595186
miR-285-z	25430	5875.1	5219.91	-2.92369	0.0489517	0.12106	-0.159628	0.274439	0.502223	-3.08332	0.0387458	0.0921813
miR-29-3p	24450.6	5584.49	5022.77	-2.93967	0.0468237	0.118521	-0.14024	0.220504	0.449807	-3.07992	0.0362666	0.0883998
miR-993-z	420.077	101.039	65.558	-2.94173	0.0466878	0.118521	-0.612417	0.593226	0.766601	-3.55415	0.0284195	0.0734245
miR-5312-z	2232.79	397.096	357.886	-3.22394	0.00664247	0.0287261	-0.0791058	0.320493	0.55018	-3.30305	0.00211901	0.00963128
miR-137-3p	585.369	92.2145	65.558	-3.34904	0.0028749	0.0143919	-0.426076	0.938019	0.977268	-3.77512	0.000242141	0.00158651
miR-124-3p	4404.03	657.561	589.788	-3.46766	0.0314886	0.0894346	-0.15745	0.796907	0.908158	-3.62511	0.0384103	0.0917145
miR-5315-z	4417.87	621.822	383.783	-3.62204	0.00915327	0.0365299	-0.690264	0.208976	0.438344	-4.31231	0.00550123	0.0202951

## Sheet: GO-miR-34-5ptarget
GO ID	Description	miR34target (1955)	All (27247)	pvalue	p.adjust	Genes_1	Genes_2
GO:0007154	cell communication	886	7732	1.07133e-61	8.52353e-58	XM_037642090.2(ADGRG2);XM_037642132.2(MIB1);XM_037642133.2(MIB1);XM_037642138.2(Kdm1a);XM_037642185.2(rnf146);XM_037642191.2(--);XM_037642199.1(--);XM_037642236.2(PXDN);XM_037642237.2(PXDN);XM_037642300.2(RCC1);XM_037642302.2(RCC1);XM_037642322.2(CaMKI);XM_037642368.2(Bicd2);XM_037642406.2(ADAMTS9);XM_037642479.2(RGS20);XM_037642585.2(Pka-R2);XM_037642586.2(Pka-R2);XM_037642589.2(Adgrg4);XM_03764…
GO:0023052	signaling	862	7550	1.58584e-58	6.30848e-55	XM_037642090.2(ADGRG2);XM_037642132.2(MIB1);XM_037642133.2(MIB1);XM_037642138.2(Kdm1a);XM_037642185.2(rnf146);XM_037642191.2(--);XM_037642199.1(--);XM_037642236.2(PXDN);XM_037642237.2(PXDN);XM_037642300.2(RCC1);XM_037642302.2(RCC1);XM_037642322.2(CaMKI);XM_037642368.2(Bicd2);XM_037642406.2(ADAMTS9);XM_037642479.2(RGS20);XM_037642585.2(Pka-R2);XM_037642586.2(Pka-R2);XM_037642589.2(Adgrg4);XM_03764…
GO:0050794	regulation of cellular process	1271	12982	5.85403e-58	1.55249e-54	XM_037642090.2(ADGRG2);XM_037642112.2(nme6);XM_037642121.2(--);XM_037642123.2(--);XM_037642124.2(--);XM_037642132.2(MIB1);XM_037642133.2(MIB1);XM_037642138.2(Kdm1a);XM_037642185.2(rnf146);XM_037642191.2(--);XM_037642199.1(--);XM_037642236.2(PXDN);XM_037642237.2(PXDN);XM_037642300.2(RCC1);XM_037642302.2(RCC1);XM_037642322.2(CaMKI);XM_037642362.2(ari-2);XM_037642363.2(ari-2);XM_037642368.2(Bicd2);X…
GO:0050789	regulation of biological process	1322	13759	5.98818e-57	1.19105e-53	XM_037642090.2(ADGRG2);XM_037642112.2(nme6);XM_037642121.2(--);XM_037642123.2(--);XM_037642124.2(--);XM_037642132.2(MIB1);XM_037642133.2(MIB1);XM_037642138.2(Kdm1a);XM_037642185.2(rnf146);XM_037642191.2(--);XM_037642199.1(--);XM_037642236.2(PXDN);XM_037642237.2(PXDN);XM_037642300.2(RCC1);XM_037642302.2(RCC1);XM_037642322.2(CaMKI);XM_037642362.2(ari-2);XM_037642363.2(ari-2);XM_037642368.2(Bicd2);X…
GO:0007165	signal transduction	792	6781	2.61824e-56	4.16615e-53	XM_037642090.2(ADGRG2);XM_037642132.2(MIB1);XM_037642133.2(MIB1);XM_037642138.2(Kdm1a);XM_037642185.2(rnf146);XM_037642191.2(--);XM_037642199.1(--);XM_037642236.2(PXDN);XM_037642237.2(PXDN);XM_037642300.2(RCC1);XM_037642302.2(RCC1);XM_037642322.2(CaMKI);XM_037642406.2(ADAMTS9);XM_037642479.2(RGS20);XM_037642585.2(Pka-R2);XM_037642586.2(Pka-R2);XM_037642589.2(Adgrg4);XM_037642726.2(--);XM_03764273…
GO:0051716	cellular response to stimulus	981	9448	1.69039e-48	2.24146e-45	XM_037642090.2(ADGRG2);XM_037642132.2(MIB1);XM_037642133.2(MIB1);XM_037642138.2(Kdm1a);XM_037642185.2(rnf146);XM_037642191.2(--);XM_037642199.1(--);XM_037642236.2(PXDN);XM_037642237.2(PXDN);XM_037642300.2(RCC1);XM_037642302.2(RCC1);XM_037642306.2(ECHDC1);XM_037642313.2(echdc1);XM_037642322.2(CaMKI);XM_037642406.2(ADAMTS9);XM_037642479.2(RGS20);XM_037642585.2(Pka-R2);XM_037642586.2(Pka-R2);XM_0376…
GO:0065007	biological regulation	1370	14854	2.41625e-48	2.74624e-45	XM_037642090.2(ADGRG2);XM_037642112.2(nme6);XM_037642121.2(--);XM_037642123.2(--);XM_037642124.2(--);XM_037642132.2(MIB1);XM_037642133.2(MIB1);XM_037642138.2(Kdm1a);XM_037642185.2(rnf146);XM_037642191.2(--);XM_037642199.1(--);XM_037642236.2(PXDN);XM_037642237.2(PXDN);XM_037642252.2(Epb41l3);XM_037642253.2(Epb41l3);XM_037642300.2(RCC1);XM_037642302.2(RCC1);XM_037642322.2(CaMKI);XM_037642362.2(ari-…
GO:0050896	response to stimulus	1181	12151	3.58525e-48	3.56553e-45	XM_037642090.2(ADGRG2);XM_037642132.2(MIB1);XM_037642133.2(MIB1);XM_037642138.2(Kdm1a);XM_037642185.2(rnf146);XM_037642191.2(--);XM_037642199.1(--);XM_037642236.2(PXDN);XM_037642237.2(PXDN);XM_037642300.2(RCC1);XM_037642302.2(RCC1);XM_037642306.2(ECHDC1);XM_037642313.2(echdc1);XM_037642322.2(CaMKI);XM_037642406.2(ADAMTS9);XM_037642445.2(NAPEPLD);XM_037642446.2(NAPEPLD);XM_037642447.2(NAPEPLD);XM_…
GO:0007399	nervous system development	512	3917	2.95699e-46	2.61398e-43	XM_037642132.2(MIB1);XM_037642133.2(MIB1);XM_037642252.2(Epb41l3);XM_037642253.2(Epb41l3);XM_037642300.2(RCC1);XM_037642302.2(RCC1);XM_037642322.2(CaMKI);XM_037642368.2(Bicd2);XM_037642549.2(Cont);XM_037642585.2(Pka-R2);XM_037642586.2(Pka-R2);XM_037642781.1(SYN);XM_037642921.2(Su(H));XM_037642945.2(--);XM_037642946.2(--);XM_037642947.2(--);XM_037642948.2(--);XM_037643019.2(tbk1);XM_037643338.2(CC…
GO:0032502	developmental process	970	9564	1.11864e-42	8.89991e-40	XM_037642132.2(MIB1);XM_037642133.2(MIB1);XM_037642138.2(Kdm1a);XM_037642243.2(UCKL1);XM_037642244.2(UCKL1);XM_037642252.2(Epb41l3);XM_037642253.2(Epb41l3);XM_037642300.2(RCC1);XM_037642302.2(RCC1);XM_037642322.2(CaMKI);XM_037642362.2(ari-2);XM_037642363.2(ari-2);XM_037642368.2(Bicd2);XM_037642406.2(ADAMTS9);XM_037642445.2(NAPEPLD);XM_037642446.2(NAPEPLD);XM_037642447.2(NAPEPLD);XM_037642448.2(NA…
GO:0022008	neurogenesis	416	3009	1.73871e-42	1.25756e-39	XM_037642132.2(MIB1);XM_037642133.2(MIB1);XM_037642252.2(Epb41l3);XM_037642253.2(Epb41l3);XM_037642300.2(RCC1);XM_037642302.2(RCC1);XM_037642322.2(CaMKI);XM_037642368.2(Bicd2);XM_037642549.2(Cont);XM_037642585.2(Pka-R2);XM_037642586.2(Pka-R2);XM_037642921.2(Su(H));XM_037642945.2(--);XM_037642946.2(--);XM_037642947.2(--);XM_037642948.2(--);XM_037643019.2(tbk1);XM_037643338.2(CCNE1);XM_037643343.2(…
GO:0048519	negative regulation of biological process	752	6844	6.96782e-42	4.61966e-39	XM_037642112.2(nme6);XM_037642132.2(MIB1);XM_037642133.2(MIB1);XM_037642138.2(Kdm1a);XM_037642185.2(rnf146);XM_037642191.2(--);XM_037642199.1(--);XM_037642236.2(PXDN);XM_037642237.2(PXDN);XM_037642300.2(RCC1);XM_037642302.2(RCC1);XM_037642406.2(ADAMTS9);XM_037642445.2(NAPEPLD);XM_037642446.2(NAPEPLD);XM_037642447.2(NAPEPLD);XM_037642448.2(NAPEPLD);XM_037642449.2(NAPEPLD);XM_037642479.2(RGS20);XM_…
GO:0048699	generation of neurons	399	2860	1.60146e-41	9.80095e-39	XM_037642132.2(MIB1);XM_037642133.2(MIB1);XM_037642252.2(Epb41l3);XM_037642253.2(Epb41l3);XM_037642300.2(RCC1);XM_037642302.2(RCC1);XM_037642322.2(CaMKI);XM_037642368.2(Bicd2);XM_037642585.2(Pka-R2);XM_037642586.2(Pka-R2);XM_037642921.2(Su(H));XM_037642945.2(--);XM_037642946.2(--);XM_037642947.2(--);XM_037642948.2(--);XM_037643019.2(tbk1);XM_037643338.2(CCNE1);XM_037643343.2(CCNE1);XM_037643349.2…
GO:0009653	anatomical structure morphogenesis	593	4996	5.67142e-41	3.22299e-38	XM_037642132.2(MIB1);XM_037642133.2(MIB1);XM_037642138.2(Kdm1a);XM_037642252.2(Epb41l3);XM_037642253.2(Epb41l3);XM_037642322.2(CaMKI);XM_037642368.2(Bicd2);XM_037642549.2(Cont);XM_037642585.2(Pka-R2);XM_037642586.2(Pka-R2);XM_037642921.2(Su(H));XM_037643019.2(tbk1);XM_037643250.2(desi2);XM_037643251.2(desi2);XM_037643338.2(CCNE1);XM_037643343.2(CCNE1);XM_037643349.2(CCNE1);XM_037643410.2(--);XM_0…
GO:0048856	anatomical structure development	913	8921	1.38578e-40	7.35018e-38	XM_037642132.2(MIB1);XM_037642133.2(MIB1);XM_037642138.2(Kdm1a);XM_037642243.2(UCKL1);XM_037642244.2(UCKL1);XM_037642252.2(Epb41l3);XM_037642253.2(Epb41l3);XM_037642300.2(RCC1);XM_037642302.2(RCC1);XM_037642322.2(CaMKI);XM_037642362.2(ari-2);XM_037642363.2(ari-2);XM_037642368.2(Bicd2);XM_037642491.2(MYT1L);XM_037642549.2(Cont);XM_037642585.2(Pka-R2);XM_037642586.2(Pka-R2);XM_037642781.1(SYN);XM_0…
GO:0051239	regulation of multicellular organismal process	483	3784	2.1725e-40	1.08027e-37	XM_037642132.2(MIB1);XM_037642133.2(MIB1);XM_037642300.2(RCC1);XM_037642302.2(RCC1);XM_037642322.2(CaMKI);XM_037642368.2(Bicd2);XM_037642585.2(Pka-R2);XM_037642586.2(Pka-R2);XM_037642921.2(Su(H));XM_037642992.2(SDCBP);XM_037643294.2(Polr3b);XM_037643338.2(CCNE1);XM_037643343.2(CCNE1);XM_037643349.2(CCNE1);XM_037643568.2(mbt);XM_037643569.2(KCNK1);XM_037643572.2(KCNK1);XM_037643933.2(Fbxo31);XM_03…
GO:0048468	cell development	547	4500	3.33678e-40	1.56161e-37	XM_037642132.2(MIB1);XM_037642133.2(MIB1);XM_037642138.2(Kdm1a);XM_037642252.2(Epb41l3);XM_037642253.2(Epb41l3);XM_037642300.2(RCC1);XM_037642302.2(RCC1);XM_037642322.2(CaMKI);XM_037642362.2(ari-2);XM_037642363.2(ari-2);XM_037642368.2(Bicd2);XM_037642549.2(Cont);XM_037642585.2(Pka-R2);XM_037642586.2(Pka-R2);XM_037642921.2(Su(H));XM_037642945.2(--);XM_037642946.2(--);XM_037642947.2(--);XM_03764294…
GO:0007275	multicellular organism development	849	8124	3.81772e-40	1.68743e-37	XM_037642132.2(MIB1);XM_037642133.2(MIB1);XM_037642138.2(Kdm1a);XM_037642243.2(UCKL1);XM_037642244.2(UCKL1);XM_037642252.2(Epb41l3);XM_037642253.2(Epb41l3);XM_037642300.2(RCC1);XM_037642302.2(RCC1);XM_037642322.2(CaMKI);XM_037642362.2(ari-2);XM_037642363.2(ari-2);XM_037642368.2(Bicd2);XM_037642491.2(MYT1L);XM_037642549.2(Cont);XM_037642585.2(Pka-R2);XM_037642586.2(Pka-R2);XM_037642781.1(SYN);XM_0…
GO:0032501	multicellular organismal process	1005	10187	2.75277e-39	1.15268e-36	XM_037642132.2(MIB1);XM_037642133.2(MIB1);XM_037642138.2(Kdm1a);XM_037642243.2(UCKL1);XM_037642244.2(UCKL1);XM_037642252.2(Epb41l3);XM_037642253.2(Epb41l3);XM_037642300.2(RCC1);XM_037642302.2(RCC1);XM_037642322.2(CaMKI);XM_037642362.2(ari-2);XM_037642363.2(ari-2);XM_037642368.2(Bicd2);XM_037642445.2(NAPEPLD);XM_037642446.2(NAPEPLD);XM_037642447.2(NAPEPLD);XM_037642448.2(NAPEPLD);XM_037642449.2(NA…
GO:0050793	regulation of developmental process	468	3663	4.54868e-39	1.80946e-36	XM_037642132.2(MIB1);XM_037642133.2(MIB1);XM_037642300.2(RCC1);XM_037642302.2(RCC1);XM_037642322.2(CaMKI);XM_037642368.2(Bicd2);XM_037642406.2(ADAMTS9);XM_037642445.2(NAPEPLD);XM_037642446.2(NAPEPLD);XM_037642447.2(NAPEPLD);XM_037642448.2(NAPEPLD);XM_037642449.2(NAPEPLD);XM_037642585.2(Pka-R2);XM_037642586.2(Pka-R2);XM_037642921.2(Su(H));XM_037642945.2(--);XM_037642946.2(--);XM_037642947.2(--);XM…
GO:0048523	negative regulation of cellular process	680	6141	7.93827e-38	3.00747e-35	XM_037642112.2(nme6);XM_037642132.2(MIB1);XM_037642133.2(MIB1);XM_037642185.2(rnf146);XM_037642191.2(--);XM_037642199.1(--);XM_037642236.2(PXDN);XM_037642237.2(PXDN);XM_037642300.2(RCC1);XM_037642302.2(RCC1);XM_037642406.2(ADAMTS9);XM_037642479.2(RGS20);XM_037642491.2(MYT1L);XM_037642585.2(Pka-R2);XM_037642586.2(Pka-R2);XM_037642726.2(--);XM_037642731.2(--);XM_037642921.2(Su(H));XM_037642945.2(--…
GO:0030182	neuron differentiation	359	2597	3.68971e-36	1.33433e-33	XM_037642132.2(MIB1);XM_037642133.2(MIB1);XM_037642252.2(Epb41l3);XM_037642253.2(Epb41l3);XM_037642322.2(CaMKI);XM_037642368.2(Bicd2);XM_037642585.2(Pka-R2);XM_037642586.2(Pka-R2);XM_037642921.2(Su(H));XM_037642945.2(--);XM_037642946.2(--);XM_037642947.2(--);XM_037642948.2(--);XM_037643019.2(tbk1);XM_037643338.2(CCNE1);XM_037643343.2(CCNE1);XM_037643349.2(CCNE1);XM_037643410.2(--);XM_037643411.2(…
GO:0030154	cell differentiation	663	6022	8.35227e-36	2.88916e-33	XM_037642132.2(MIB1);XM_037642133.2(MIB1);XM_037642138.2(Kdm1a);XM_037642252.2(Epb41l3);XM_037642253.2(Epb41l3);XM_037642300.2(RCC1);XM_037642302.2(RCC1);XM_037642322.2(CaMKI);XM_037642362.2(ari-2);XM_037642363.2(ari-2);XM_037642368.2(Bicd2);XM_037642406.2(ADAMTS9);XM_037642445.2(NAPEPLD);XM_037642446.2(NAPEPLD);XM_037642447.2(NAPEPLD);XM_037642448.2(NAPEPLD);XM_037642449.2(NAPEPLD);XM_037642549.…
GO:0007552	metamorphosis	188	993	1.23533e-35	4.09511e-33	XM_037642138.2(Kdm1a);XM_037642252.2(Epb41l3);XM_037642253.2(Epb41l3);XM_037642921.2(Su(H));XM_037643338.2(CCNE1);XM_037643343.2(CCNE1);XM_037643349.2(CCNE1);XM_037643410.2(--);XM_037643411.2(--);XM_037643412.2(--);XM_037643413.2(--);XM_037643414.2(--);XM_037643415.2(--);XM_037643950.2(six1a);XM_037644174.2(PTK7);XM_037644484.2(ITPKB);XM_037644565.2(Atxn1);XM_037644575.2(Atxn1);XM_037644581.2(Atx…
GO:0048731	system development	703	6556	1.12765e-34	3.58864e-32	XM_037642132.2(MIB1);XM_037642133.2(MIB1);XM_037642138.2(Kdm1a);XM_037642252.2(Epb41l3);XM_037642253.2(Epb41l3);XM_037642300.2(RCC1);XM_037642302.2(RCC1);XM_037642322.2(CaMKI);XM_037642362.2(ari-2);XM_037642363.2(ari-2);XM_037642368.2(Bicd2);XM_037642549.2(Cont);XM_037642585.2(Pka-R2);XM_037642586.2(Pka-R2);XM_037642781.1(SYN);XM_037642921.2(Su(H));XM_037642945.2(--);XM_037642946.2(--);XM_0376429…
GO:0009887	animal organ morphogenesis	313	2175	1.56475e-34	4.78813e-32	XM_037642132.2(MIB1);XM_037642133.2(MIB1);XM_037642138.2(Kdm1a);XM_037642252.2(Epb41l3);XM_037642253.2(Epb41l3);XM_037642549.2(Cont);XM_037642921.2(Su(H));XM_037643019.2(tbk1);XM_037643338.2(CCNE1);XM_037643343.2(CCNE1);XM_037643349.2(CCNE1);XM_037643410.2(--);XM_037643411.2(--);XM_037643412.2(--);XM_037643413.2(--);XM_037643414.2(--);XM_037643415.2(--);XM_037643568.2(mbt);XM_037643950.2(six1a);X…
GO:0048707	instar larval or pupal morphogenesis	180	967	3.82268e-33	1.12642e-30	XM_037642138.2(Kdm1a);XM_037642252.2(Epb41l3);XM_037642253.2(Epb41l3);XM_037642921.2(Su(H));XM_037643338.2(CCNE1);XM_037643343.2(CCNE1);XM_037643349.2(CCNE1);XM_037643410.2(--);XM_037643411.2(--);XM_037643412.2(--);XM_037643413.2(--);XM_037643414.2(--);XM_037643415.2(--);XM_037643950.2(six1a);XM_037644174.2(PTK7);XM_037644484.2(ITPKB);XM_037644565.2(Atxn1);XM_037644575.2(Atxn1);XM_037644581.2(Atx…
GO:0048869	cellular developmental process	673	6288	1.62448e-32	4.61586e-30	XM_037642132.2(MIB1);XM_037642133.2(MIB1);XM_037642138.2(Kdm1a);XM_037642252.2(Epb41l3);XM_037642253.2(Epb41l3);XM_037642300.2(RCC1);XM_037642302.2(RCC1);XM_037642322.2(CaMKI);XM_037642362.2(ari-2);XM_037642363.2(ari-2);XM_037642368.2(Bicd2);XM_037642406.2(ADAMTS9);XM_037642445.2(NAPEPLD);XM_037642446.2(NAPEPLD);XM_037642447.2(NAPEPLD);XM_037642448.2(NAPEPLD);XM_037642449.2(NAPEPLD);XM_037642549.…
GO:0030030	cell projection organization	333	2434	1.73313e-32	4.75476e-30	XM_037642252.2(Epb41l3);XM_037642253.2(Epb41l3);XM_037642322.2(CaMKI);XM_037642368.2(Bicd2);XM_037642585.2(Pka-R2);XM_037642586.2(Pka-R2);XM_037642921.2(Su(H));XM_037642992.2(SDCBP);XM_037643086.2(--);XM_037643410.2(--);XM_037643411.2(--);XM_037643412.2(--);XM_037643413.2(--);XM_037643414.2(--);XM_037643415.2(--);XM_037643745.2(PTPN1);XM_037643753.2(PTPN1);XM_037643933.2(Fbxo31);XM_037643940.2(SE…
GO:0002009	morphogenesis of an epithelium	251	1645	1.94247e-31	5.15143e-29	XM_037642132.2(MIB1);XM_037642133.2(MIB1);XM_037642138.2(Kdm1a);XM_037642252.2(Epb41l3);XM_037642253.2(Epb41l3);XM_037642921.2(Su(H));XM_037643250.2(desi2);XM_037643251.2(desi2);XM_037643338.2(CCNE1);XM_037643343.2(CCNE1);XM_037643349.2(CCNE1);XM_037643410.2(--);XM_037643411.2(--);XM_037643412.2(--);XM_037643413.2(--);XM_037643414.2(--);XM_037643415.2(--);XM_037643950.2(six1a);XM_037644030.2(STK3…
GO:0048666	neuron development	307	2209	4.78648e-31	1.22843e-28	XM_037642132.2(MIB1);XM_037642133.2(MIB1);XM_037642322.2(CaMKI);XM_037642368.2(Bicd2);XM_037642585.2(Pka-R2);XM_037642586.2(Pka-R2);XM_037642921.2(Su(H));XM_037642945.2(--);XM_037642946.2(--);XM_037642947.2(--);XM_037642948.2(--);XM_037643019.2(tbk1);XM_037643410.2(--);XM_037643411.2(--);XM_037643412.2(--);XM_037643413.2(--);XM_037643414.2(--);XM_037643415.2(--);XM_037643568.2(mbt);XM_037643745.2…
GO:0048518	positive regulation of biological process	720	6940	5.97928e-31	1.4866e-28	XM_037642121.2(--);XM_037642123.2(--);XM_037642124.2(--);XM_037642132.2(MIB1);XM_037642133.2(MIB1);XM_037642138.2(Kdm1a);XM_037642185.2(rnf146);XM_037642300.2(RCC1);XM_037642302.2(RCC1);XM_037642322.2(CaMKI);XM_037642362.2(ari-2);XM_037642363.2(ari-2);XM_037642368.2(Bicd2);XM_037642406.2(ADAMTS9);XM_037642445.2(NAPEPLD);XM_037642446.2(NAPEPLD);XM_037642447.2(NAPEPLD);XM_037642448.2(NAPEPLD);XM_03…
GO:0120036	plasma membrane bounded cell projection organization	322	2370	8.63124e-31	2.08091e-28	XM_037642252.2(Epb41l3);XM_037642253.2(Epb41l3);XM_037642322.2(CaMKI);XM_037642368.2(Bicd2);XM_037642585.2(Pka-R2);XM_037642586.2(Pka-R2);XM_037642921.2(Su(H));XM_037642992.2(SDCBP);XM_037643410.2(--);XM_037643411.2(--);XM_037643412.2(--);XM_037643413.2(--);XM_037643414.2(--);XM_037643415.2(--);XM_037643745.2(PTPN1);XM_037643753.2(PTPN1);XM_037643933.2(Fbxo31);XM_037643940.2(SEPTIN7);XM_037643961…
GO:0007610	behavior	293	2078	1.16284e-30	2.72105e-28	XM_037642322.2(CaMKI);XM_037642445.2(NAPEPLD);XM_037642446.2(NAPEPLD);XM_037642447.2(NAPEPLD);XM_037642448.2(NAPEPLD);XM_037642449.2(NAPEPLD);XM_037642585.2(Pka-R2);XM_037642586.2(Pka-R2);XM_037642781.1(SYN);XM_037642921.2(Su(H));XM_037643410.2(--);XM_037643411.2(--);XM_037643412.2(--);XM_037643413.2(--);XM_037643414.2(--);XM_037643415.2(--);XM_037643475.2(PRKC2);XM_037643476.2(PRKC2);XM_03764347…
GO:0048729	tissue morphogenesis	259	1749	2.3985e-30	5.45213e-28	XM_037642132.2(MIB1);XM_037642133.2(MIB1);XM_037642138.2(Kdm1a);XM_037642252.2(Epb41l3);XM_037642253.2(Epb41l3);XM_037642921.2(Su(H));XM_037643250.2(desi2);XM_037643251.2(desi2);XM_037643338.2(CCNE1);XM_037643343.2(CCNE1);XM_037643349.2(CCNE1);XM_037643410.2(--);XM_037643411.2(--);XM_037643412.2(--);XM_037643413.2(--);XM_037643414.2(--);XM_037643415.2(--);XM_037643950.2(six1a);XM_037644030.2(STK3…
GO:0051128	regulation of cellular component organization	467	3974	6.38212e-30	1.41045e-27	XM_037642112.2(nme6);XM_037642132.2(MIB1);XM_037642133.2(MIB1);XM_037642138.2(Kdm1a);XM_037642300.2(RCC1);XM_037642302.2(RCC1);XM_037642368.2(Bicd2);XM_037642585.2(Pka-R2);XM_037642586.2(Pka-R2);XM_037642726.2(--);XM_037642731.2(--);XM_037642921.2(Su(H));XM_037642992.2(SDCBP);XM_037643019.2(tbk1);XM_037643338.2(CCNE1);XM_037643343.2(CCNE1);XM_037643349.2(CCNE1);XM_037643501.2(Mad2l1bp);XM_0376439…
GO:0048522	positive regulation of cellular process	666	6357	3.06003e-29	6.49272e-27	XM_037642121.2(--);XM_037642123.2(--);XM_037642124.2(--);XM_037642132.2(MIB1);XM_037642133.2(MIB1);XM_037642138.2(Kdm1a);XM_037642185.2(rnf146);XM_037642300.2(RCC1);XM_037642302.2(RCC1);XM_037642322.2(CaMKI);XM_037642362.2(ari-2);XM_037642363.2(ari-2);XM_037642368.2(Bicd2);XM_037642406.2(ADAMTS9);XM_037642445.2(NAPEPLD);XM_037642446.2(NAPEPLD);XM_037642447.2(NAPEPLD);XM_037642448.2(NAPEPLD);XM_03…
GO:0009886	post-embryonic animal morphogenesis	180	1037	3.1011e-29	6.49272e-27	XM_037642138.2(Kdm1a);XM_037642252.2(Epb41l3);XM_037642253.2(Epb41l3);XM_037642921.2(Su(H));XM_037643338.2(CCNE1);XM_037643343.2(CCNE1);XM_037643349.2(CCNE1);XM_037643410.2(--);XM_037643411.2(--);XM_037643412.2(--);XM_037643413.2(--);XM_037643414.2(--);XM_037643415.2(--);XM_037643950.2(six1a);XM_037644174.2(PTK7);XM_037644484.2(ITPKB);XM_037644565.2(Atxn1);XM_037644575.2(Atxn1);XM_037644581.2(Atx…
GO:0002165	instar larval or pupal development	186	1106	1.94067e-28	3.95896e-26	XM_037642138.2(Kdm1a);XM_037642252.2(Epb41l3);XM_037642253.2(Epb41l3);XM_037642921.2(Su(H));XM_037643338.2(CCNE1);XM_037643343.2(CCNE1);XM_037643349.2(CCNE1);XM_037643410.2(--);XM_037643411.2(--);XM_037643412.2(--);XM_037643413.2(--);XM_037643414.2(--);XM_037643415.2(--);XM_037643950.2(six1a);XM_037644174.2(PTK7);XM_037644484.2(ITPKB);XM_037644565.2(Atxn1);XM_037644575.2(Atxn1);XM_037644581.2(Atx…
GO:0060562	epithelial tube morphogenesis	205	1283	2.80349e-28	5.57615e-26	XM_037642132.2(MIB1);XM_037642133.2(MIB1);XM_037642138.2(Kdm1a);XM_037642252.2(Epb41l3);XM_037642253.2(Epb41l3);XM_037642921.2(Su(H));XM_037643338.2(CCNE1);XM_037643343.2(CCNE1);XM_037643349.2(CCNE1);XM_037643410.2(--);XM_037643411.2(--);XM_037643412.2(--);XM_037643413.2(--);XM_037643414.2(--);XM_037643415.2(--);XM_037643950.2(six1a);XM_037644174.2(PTK7);XM_037644557.2(pros);XM_037644565.2(Atxn1)…
GO:0007292	female gamete generation	268	1904	7.61111e-28	1.47693e-25	XM_037642138.2(Kdm1a);XM_037642368.2(Bicd2);XM_037642585.2(Pka-R2);XM_037642586.2(Pka-R2);XM_037643019.2(tbk1);XM_037643338.2(CCNE1);XM_037643343.2(CCNE1);XM_037643349.2(CCNE1);XM_037643410.2(--);XM_037643411.2(--);XM_037643412.2(--);XM_037643413.2(--);XM_037643414.2(--);XM_037643415.2(--);XM_037643956.2(hif1a);XM_037644030.2(STK3);XM_037644790.2(Fit1);XM_037644887.2(G-s-alpha-60A);XM_037644892.2…
GO:0000902	cell morphogenesis	291	2148	1.70899e-27	3.23731e-25	XM_037642322.2(CaMKI);XM_037642368.2(Bicd2);XM_037642585.2(Pka-R2);XM_037642586.2(Pka-R2);XM_037643019.2(tbk1);XM_037643410.2(--);XM_037643411.2(--);XM_037643412.2(--);XM_037643413.2(--);XM_037643414.2(--);XM_037643415.2(--);XM_037643745.2(PTPN1);XM_037643753.2(PTPN1);XM_037643933.2(Fbxo31);XM_037643940.2(SEPTIN7);XM_037643961.2(SEPTIN7);XM_037643971.2(SEPTIN7);XM_037644174.2(PTK7);XM_037644203.2…
GO:0031175	neuron projection development	260	1862	1.82703e-26	3.38042e-24	XM_037642322.2(CaMKI);XM_037642368.2(Bicd2);XM_037642585.2(Pka-R2);XM_037642586.2(Pka-R2);XM_037642921.2(Su(H));XM_037643410.2(--);XM_037643411.2(--);XM_037643412.2(--);XM_037643413.2(--);XM_037643414.2(--);XM_037643415.2(--);XM_037643745.2(PTPN1);XM_037643753.2(PTPN1);XM_037643933.2(Fbxo31);XM_037643940.2(SEPTIN7);XM_037643961.2(SEPTIN7);XM_037643971.2(SEPTIN7);XM_037644174.2(PTK7);XM_037644203.…
GO:2000026	regulation of multicellular organismal development	349	2803	3.30385e-26	5.97397e-24	XM_037642132.2(MIB1);XM_037642133.2(MIB1);XM_037642300.2(RCC1);XM_037642302.2(RCC1);XM_037642322.2(CaMKI);XM_037642368.2(Bicd2);XM_037642921.2(Su(H));XM_037642992.2(SDCBP);XM_037643338.2(CCNE1);XM_037643343.2(CCNE1);XM_037643349.2(CCNE1);XM_037643568.2(mbt);XM_037643933.2(Fbxo31);XM_037643940.2(SEPTIN7);XM_037643950.2(six1a);XM_037643961.2(SEPTIN7);XM_037643971.2(SEPTIN7);XM_037644030.2(STK3);XM_…
GO:0048583	regulation of response to stimulus	508	4605	3.81142e-26	6.73859e-24	XM_037642132.2(MIB1);XM_037642133.2(MIB1);XM_037642138.2(Kdm1a);XM_037642185.2(rnf146);XM_037642236.2(PXDN);XM_037642237.2(PXDN);XM_037642406.2(ADAMTS9);XM_037642445.2(NAPEPLD);XM_037642446.2(NAPEPLD);XM_037642447.2(NAPEPLD);XM_037642448.2(NAPEPLD);XM_037642449.2(NAPEPLD);XM_037642479.2(RGS20);XM_037642585.2(Pka-R2);XM_037642586.2(Pka-R2);XM_037642921.2(Su(H));XM_037642945.2(--);XM_037642946.2(--…
GO:0032989	cellular component morphogenesis	304	2344	1.50759e-25	2.60747e-23	XM_037642322.2(CaMKI);XM_037642368.2(Bicd2);XM_037642585.2(Pka-R2);XM_037642586.2(Pka-R2);XM_037643019.2(tbk1);XM_037643338.2(CCNE1);XM_037643343.2(CCNE1);XM_037643349.2(CCNE1);XM_037643410.2(--);XM_037643411.2(--);XM_037643412.2(--);XM_037643413.2(--);XM_037643414.2(--);XM_037643415.2(--);XM_037643745.2(PTPN1);XM_037643753.2(PTPN1);XM_037643933.2(Fbxo31);XM_037643940.2(SEPTIN7);XM_037643961.2(SE…
GO:0045595	regulation of cell differentiation	294	2241	1.75211e-25	2.96592e-23	XM_037642132.2(MIB1);XM_037642133.2(MIB1);XM_037642300.2(RCC1);XM_037642302.2(RCC1);XM_037642322.2(CaMKI);XM_037642368.2(Bicd2);XM_037642406.2(ADAMTS9);XM_037642445.2(NAPEPLD);XM_037642446.2(NAPEPLD);XM_037642447.2(NAPEPLD);XM_037642448.2(NAPEPLD);XM_037642449.2(NAPEPLD);XM_037642585.2(Pka-R2);XM_037642586.2(Pka-R2);XM_037642921.2(Su(H));XM_037642945.2(--);XM_037642946.2(--);XM_037642947.2(--);XM…
GO:0060284	regulation of cell development	224	1532	1.93418e-25	3.2059e-23	XM_037642132.2(MIB1);XM_037642133.2(MIB1);XM_037642300.2(RCC1);XM_037642302.2(RCC1);XM_037642322.2(CaMKI);XM_037642368.2(Bicd2);XM_037642585.2(Pka-R2);XM_037642586.2(Pka-R2);XM_037642921.2(Su(H));XM_037643568.2(mbt);XM_037643933.2(Fbxo31);XM_037644030.2(STK3);XM_037644174.2(PTK7);XM_037644203.2(actr2);XM_037644557.2(pros);XM_037644565.2(Atxn1);XM_037644575.2(Atxn1);XM_037644581.2(Atxn1);XM_037644…
GO:0010629	negative regulation of gene expression	355	2900	2.52361e-25	4.09751e-23	XM_037642138.2(Kdm1a);XM_037642491.2(MYT1L);XM_037642921.2(Su(H));XM_037643360.2(SLC35C2);XM_037644045.2(MAX);XM_037644046.2(MAX);XM_037644236.2(RCOR3);XM_037644237.2(RCOR3);XM_037644557.2(pros);XM_037644565.2(Atxn1);XM_037644575.2(Atxn1);XM_037644581.2(Atxn1);XM_037644586.2(Atxn1);XM_037644592.2(Atxn1);XM_037644637.2(PAPOLA);XM_037644638.2(PAPOLA);XM_037644640.2(PAPOLA);XM_037644641.2(PAPOLA);XM…
GO:0040011	locomotion	360	2957	2.8974e-25	4.61034e-23	XM_037642585.2(Pka-R2);XM_037642586.2(Pka-R2);XM_037642726.2(--);XM_037642921.2(Su(H));XM_037642992.2(SDCBP);XM_037643086.2(--);XM_037643410.2(--);XM_037643411.2(--);XM_037643412.2(--);XM_037643413.2(--);XM_037643414.2(--);XM_037643415.2(--);XM_037643568.2(mbt);XM_037643745.2(PTPN1);XM_037643753.2(PTPN1);XM_037643933.2(Fbxo31);XM_037643940.2(SEPTIN7);XM_037643950.2(six1a);XM_037643956.2(hif1a);XM…
GO:0010605	negative regulation of macromolecule metabolic process	452	3994	3.12537e-25	4.87558e-23	XM_037642138.2(Kdm1a);XM_037642491.2(MYT1L);XM_037642585.2(Pka-R2);XM_037642586.2(Pka-R2);XM_037642921.2(Su(H));XM_037642992.2(SDCBP);XM_037643338.2(CCNE1);XM_037643343.2(CCNE1);XM_037643349.2(CCNE1);XM_037643360.2(SLC35C2);XM_037643745.2(PTPN1);XM_037643753.2(PTPN1);XM_037644030.2(STK3);XM_037644045.2(MAX);XM_037644046.2(MAX);XM_037644236.2(RCOR3);XM_037644237.2(RCOR3);XM_037644329.2(Ubl7);XM_03…
GO:0009791	post-embryonic development	276	2071	6.32613e-25	9.67897e-23	XM_037642138.2(Kdm1a);XM_037642252.2(Epb41l3);XM_037642253.2(Epb41l3);XM_037642491.2(MYT1L);XM_037642921.2(Su(H));XM_037643338.2(CCNE1);XM_037643343.2(CCNE1);XM_037643349.2(CCNE1);XM_037643410.2(--);XM_037643411.2(--);XM_037643412.2(--);XM_037643413.2(--);XM_037643414.2(--);XM_037643415.2(--);XM_037643940.2(SEPTIN7);XM_037643950.2(six1a);XM_037643961.2(SEPTIN7);XM_037643971.2(SEPTIN7);XM_03764412…
GO:0010646	regulation of cell communication	466	4170	6.60882e-25	9.92071e-23	XM_037642132.2(MIB1);XM_037642133.2(MIB1);XM_037642138.2(Kdm1a);XM_037642185.2(rnf146);XM_037642236.2(PXDN);XM_037642237.2(PXDN);XM_037642368.2(Bicd2);XM_037642406.2(ADAMTS9);XM_037642479.2(RGS20);XM_037642585.2(Pka-R2);XM_037642586.2(Pka-R2);XM_037642921.2(Su(H));XM_037642945.2(--);XM_037642946.2(--);XM_037642947.2(--);XM_037642948.2(--);XM_037642992.2(SDCBP);XM_037643153.2(Cubn);XM_037643338.2(…
GO:0010558	negative regulation of macromolecule biosynthetic process	286	2187	1.49854e-24	2.20786e-22	XM_037642491.2(MYT1L);XM_037642921.2(Su(H));XM_037644045.2(MAX);XM_037644046.2(MAX);XM_037644236.2(RCOR3);XM_037644237.2(RCOR3);XM_037644557.2(pros);XM_037644565.2(Atxn1);XM_037644575.2(Atxn1);XM_037644581.2(Atxn1);XM_037644586.2(Atxn1);XM_037644592.2(Atxn1);XM_037645286.2(HNF4A);XM_037645306.2(HNF4A);XM_037646123.2(impact);XM_037646247.2(Unk);XM_037646723.2(--);XM_037646977.2(jub);XM_037646982.2…
GO:0000904	cell morphogenesis involved in differentiation	231	1626	1.6697e-24	2.41529e-22	XM_037642368.2(Bicd2);XM_037642585.2(Pka-R2);XM_037642586.2(Pka-R2);XM_037643410.2(--);XM_037643411.2(--);XM_037643412.2(--);XM_037643413.2(--);XM_037643414.2(--);XM_037643415.2(--);XM_037643745.2(PTPN1);XM_037643753.2(PTPN1);XM_037643933.2(Fbxo31);XM_037643940.2(SEPTIN7);XM_037643961.2(SEPTIN7);XM_037643971.2(SEPTIN7);XM_037644174.2(PTK7);XM_037644203.2(actr2);XM_037644557.2(pros);XM_037644634.2…
GO:0048477	oogenesis	238	1700	2.3341e-24	3.31609e-22	XM_037642138.2(Kdm1a);XM_037642368.2(Bicd2);XM_037642585.2(Pka-R2);XM_037642586.2(Pka-R2);XM_037643019.2(tbk1);XM_037643338.2(CCNE1);XM_037643343.2(CCNE1);XM_037643349.2(CCNE1);XM_037643410.2(--);XM_037643411.2(--);XM_037643412.2(--);XM_037643413.2(--);XM_037643414.2(--);XM_037643415.2(--);XM_037643956.2(hif1a);XM_037644030.2(STK3);XM_037644887.2(G-s-alpha-60A);XM_037644892.2(G-s-alpha-60A);XM_03…
GO:0060429	epithelium development	338	2760	4.48759e-24	6.26373e-22	XM_037642132.2(MIB1);XM_037642133.2(MIB1);XM_037642138.2(Kdm1a);XM_037642252.2(Epb41l3);XM_037642253.2(Epb41l3);XM_037642921.2(Su(H));XM_037643250.2(desi2);XM_037643251.2(desi2);XM_037643338.2(CCNE1);XM_037643343.2(CCNE1);XM_037643349.2(CCNE1);XM_037643410.2(--);XM_037643411.2(--);XM_037643412.2(--);XM_037643413.2(--);XM_037643414.2(--);XM_037643415.2(--);XM_037643950.2(six1a);XM_037644030.2(STK3…
GO:0009888	tissue development	399	3440	5.04946e-24	6.92647e-22	XM_037642132.2(MIB1);XM_037642133.2(MIB1);XM_037642138.2(Kdm1a);XM_037642252.2(Epb41l3);XM_037642253.2(Epb41l3);XM_037642921.2(Su(H));XM_037642992.2(SDCBP);XM_037643250.2(desi2);XM_037643251.2(desi2);XM_037643338.2(CCNE1);XM_037643343.2(CCNE1);XM_037643349.2(CCNE1);XM_037643410.2(--);XM_037643411.2(--);XM_037643412.2(--);XM_037643413.2(--);XM_037643414.2(--);XM_037643415.2(--);XM_037643950.2(six1…
GO:0032990	cell part morphogenesis	224	1572	6.19502e-24	8.35383e-22	XM_037642322.2(CaMKI);XM_037642368.2(Bicd2);XM_037642585.2(Pka-R2);XM_037642586.2(Pka-R2);XM_037643410.2(--);XM_037643411.2(--);XM_037643412.2(--);XM_037643413.2(--);XM_037643414.2(--);XM_037643415.2(--);XM_037643745.2(PTPN1);XM_037643753.2(PTPN1);XM_037643933.2(Fbxo31);XM_037643940.2(SEPTIN7);XM_037643961.2(SEPTIN7);XM_037643971.2(SEPTIN7);XM_037644174.2(PTK7);XM_037644203.2(actr2);XM_037644557.…
GO:0048609	multicellular organismal reproductive process	372	3145	8.07832e-24	1.07118e-21	XM_037642138.2(Kdm1a);XM_037642368.2(Bicd2);XM_037642585.2(Pka-R2);XM_037642586.2(Pka-R2);XM_037642781.1(SYN);XM_037642921.2(Su(H));XM_037643019.2(tbk1);XM_037643338.2(CCNE1);XM_037643343.2(CCNE1);XM_037643349.2(CCNE1);XM_037643410.2(--);XM_037643411.2(--);XM_037643412.2(--);XM_037643413.2(--);XM_037643414.2(--);XM_037643415.2(--);XM_037643940.2(SEPTIN7);XM_037643950.2(six1a);XM_037643956.2(hif1a…
GO:0048598	embryonic morphogenesis	192	1265	9.38281e-24	1.22376e-21	XM_037642132.2(MIB1);XM_037642133.2(MIB1);XM_037642252.2(Epb41l3);XM_037642253.2(Epb41l3);XM_037642921.2(Su(H));XM_037643250.2(desi2);XM_037643251.2(desi2);XM_037643410.2(--);XM_037643411.2(--);XM_037643412.2(--);XM_037643413.2(--);XM_037643414.2(--);XM_037643415.2(--);XM_037643745.2(PTPN1);XM_037643753.2(PTPN1);XM_037643950.2(six1a);XM_037644174.2(PTK7);XM_037644203.2(actr2);XM_037644557.2(pros)…
GO:0048812	neuron projection morphogenesis	217	1509	1.05616e-23	1.35529e-21	XM_037642322.2(CaMKI);XM_037642368.2(Bicd2);XM_037642585.2(Pka-R2);XM_037642586.2(Pka-R2);XM_037643410.2(--);XM_037643411.2(--);XM_037643412.2(--);XM_037643413.2(--);XM_037643414.2(--);XM_037643415.2(--);XM_037643745.2(PTPN1);XM_037643753.2(PTPN1);XM_037643933.2(Fbxo31);XM_037643940.2(SEPTIN7);XM_037643961.2(SEPTIN7);XM_037643971.2(SEPTIN7);XM_037644174.2(PTK7);XM_037644203.2(actr2);XM_037644557.…
GO:0120039	plasma membrane bounded cell projection morphogenesis	217	1511	1.25382e-23	1.58339e-21	XM_037642322.2(CaMKI);XM_037642368.2(Bicd2);XM_037642585.2(Pka-R2);XM_037642586.2(Pka-R2);XM_037643410.2(--);XM_037643411.2(--);XM_037643412.2(--);XM_037643413.2(--);XM_037643414.2(--);XM_037643415.2(--);XM_037643745.2(PTPN1);XM_037643753.2(PTPN1);XM_037643933.2(Fbxo31);XM_037643940.2(SEPTIN7);XM_037643961.2(SEPTIN7);XM_037643971.2(SEPTIN7);XM_037644174.2(PTK7);XM_037644203.2(actr2);XM_037644557.…
GO:0006930	substrate-dependent cell migration, cell extension	22	24	1.44617e-23	1.79777e-21	XM_037642992.2(SDCBP);XM_037648837.2(RAPGEF6);XM_037648838.2(Rapgef2);XM_037648839.2(Rapgef2);XM_037648841.2(Rapgef2);XM_037648843.2(Rapgef2);XM_037655485.2(mys);XM_049412009.1(RAPGEF6);XM_049412010.1(RAPGEF6);XM_049412011.1(Rapgef2);XM_049413742.1(mys);XM_049413743.1(mys);XM_049413744.1(mys);XM_049413745.1(mys);XM_049413747.1(mys);XM_049413748.1(mys);XM_049413749.1(mys);XM_049413750.1(mys);XM_04…
GO:0048858	cell projection morphogenesis	217	1515	1.76464e-23	2.15992e-21	XM_037642322.2(CaMKI);XM_037642368.2(Bicd2);XM_037642585.2(Pka-R2);XM_037642586.2(Pka-R2);XM_037643410.2(--);XM_037643411.2(--);XM_037643412.2(--);XM_037643413.2(--);XM_037643414.2(--);XM_037643415.2(--);XM_037643745.2(PTPN1);XM_037643753.2(PTPN1);XM_037643933.2(Fbxo31);XM_037643940.2(SEPTIN7);XM_037643961.2(SEPTIN7);XM_037643971.2(SEPTIN7);XM_037644174.2(PTK7);XM_037644203.2(actr2);XM_037644557.…
GO:0051253	negative regulation of RNA metabolic process	248	1832	2.62425e-23	3.16341e-21	XM_037642491.2(MYT1L);XM_037642921.2(Su(H));XM_037644045.2(MAX);XM_037644046.2(MAX);XM_037644236.2(RCOR3);XM_037644237.2(RCOR3);XM_037644557.2(pros);XM_037644565.2(Atxn1);XM_037644575.2(Atxn1);XM_037644581.2(Atxn1);XM_037644586.2(Atxn1);XM_037644592.2(Atxn1);XM_037645286.2(HNF4A);XM_037645306.2(HNF4A);XM_037646123.2(impact);XM_037646723.2(--);XM_037646977.2(jub);XM_037646982.2(jub);XM_037647439.2…
GO:0051172	negative regulation of nitrogen compound metabolic process	385	3314	3.04456e-23	3.6153e-21	XM_037642491.2(MYT1L);XM_037642585.2(Pka-R2);XM_037642586.2(Pka-R2);XM_037642921.2(Su(H));XM_037642992.2(SDCBP);XM_037643338.2(CCNE1);XM_037643343.2(CCNE1);XM_037643349.2(CCNE1);XM_037643745.2(PTPN1);XM_037643753.2(PTPN1);XM_037644030.2(STK3);XM_037644045.2(MAX);XM_037644046.2(MAX);XM_037644236.2(RCOR3);XM_037644237.2(RCOR3);XM_037644329.2(Ubl7);XM_037644557.2(pros);XM_037644565.2(Atxn1);XM_03764…
GO:0048513	animal organ development	512	4790	3.27302e-23	3.82943e-21	XM_037642132.2(MIB1);XM_037642133.2(MIB1);XM_037642138.2(Kdm1a);XM_037642252.2(Epb41l3);XM_037642253.2(Epb41l3);XM_037642362.2(ari-2);XM_037642363.2(ari-2);XM_037642549.2(Cont);XM_037642921.2(Su(H));XM_037642945.2(--);XM_037642946.2(--);XM_037642947.2(--);XM_037642948.2(--);XM_037642992.2(SDCBP);XM_037643019.2(tbk1);XM_037643338.2(CCNE1);XM_037643343.2(CCNE1);XM_037643349.2(CCNE1);XM_037643410.2(…
GO:0007560	imaginal disc morphogenesis	145	846	4.08948e-23	4.71535e-21	XM_037642138.2(Kdm1a);XM_037642252.2(Epb41l3);XM_037642253.2(Epb41l3);XM_037642921.2(Su(H));XM_037643338.2(CCNE1);XM_037643343.2(CCNE1);XM_037643349.2(CCNE1);XM_037643410.2(--);XM_037643411.2(--);XM_037643412.2(--);XM_037643413.2(--);XM_037643414.2(--);XM_037643415.2(--);XM_037643950.2(six1a);XM_037644174.2(PTK7);XM_037644565.2(Atxn1);XM_037644575.2(Atxn1);XM_037644581.2(Atxn1);XM_037644586.2(Atx…
GO:0048667	cell morphogenesis involved in neuron differentiation	211	1466	4.23104e-23	4.80888e-21	XM_037642368.2(Bicd2);XM_037642585.2(Pka-R2);XM_037642586.2(Pka-R2);XM_037643410.2(--);XM_037643411.2(--);XM_037643412.2(--);XM_037643413.2(--);XM_037643414.2(--);XM_037643415.2(--);XM_037643745.2(PTPN1);XM_037643753.2(PTPN1);XM_037643933.2(Fbxo31);XM_037643940.2(SEPTIN7);XM_037643961.2(SEPTIN7);XM_037643971.2(SEPTIN7);XM_037644174.2(PTK7);XM_037644203.2(actr2);XM_037644557.2(pros);XM_037644634.2…
GO:1903507	negative regulation of nucleic acid-templated transcription	231	1675	9.09822e-23	1.01951e-20	XM_037642491.2(MYT1L);XM_037642921.2(Su(H));XM_037644045.2(MAX);XM_037644046.2(MAX);XM_037644236.2(RCOR3);XM_037644237.2(RCOR3);XM_037644557.2(pros);XM_037644565.2(Atxn1);XM_037644575.2(Atxn1);XM_037644581.2(Atxn1);XM_037644586.2(Atxn1);XM_037644592.2(Atxn1);XM_037645286.2(HNF4A);XM_037645306.2(HNF4A);XM_037646123.2(impact);XM_037646723.2(--);XM_037646977.2(jub);XM_037646982.2(jub);XM_037647439.2…
GO:0035239	tube morphogenesis	228	1649	1.28082e-22	1.41531e-20	XM_037642132.2(MIB1);XM_037642133.2(MIB1);XM_037642138.2(Kdm1a);XM_037642252.2(Epb41l3);XM_037642253.2(Epb41l3);XM_037642921.2(Su(H));XM_037643338.2(CCNE1);XM_037643343.2(CCNE1);XM_037643349.2(CCNE1);XM_037643410.2(--);XM_037643411.2(--);XM_037643412.2(--);XM_037643413.2(--);XM_037643414.2(--);XM_037643415.2(--);XM_037643950.2(six1a);XM_037644174.2(PTK7);XM_037644557.2(pros);XM_037644565.2(Atxn1)…
GO:0032504	multicellular organism reproduction	373	3205	1.3182e-22	1.43666e-20	XM_037642138.2(Kdm1a);XM_037642368.2(Bicd2);XM_037642585.2(Pka-R2);XM_037642586.2(Pka-R2);XM_037642781.1(SYN);XM_037642921.2(Su(H));XM_037643019.2(tbk1);XM_037643338.2(CCNE1);XM_037643343.2(CCNE1);XM_037643349.2(CCNE1);XM_037643410.2(--);XM_037643411.2(--);XM_037643412.2(--);XM_037643413.2(--);XM_037643414.2(--);XM_037643415.2(--);XM_037643940.2(SEPTIN7);XM_037643950.2(six1a);XM_037643956.2(hif1a…
GO:1902679	negative regulation of RNA biosynthetic process	231	1681	1.46024e-22	1.56995e-20	XM_037642491.2(MYT1L);XM_037642921.2(Su(H));XM_037644045.2(MAX);XM_037644046.2(MAX);XM_037644236.2(RCOR3);XM_037644237.2(RCOR3);XM_037644557.2(pros);XM_037644565.2(Atxn1);XM_037644575.2(Atxn1);XM_037644581.2(Atxn1);XM_037644586.2(Atxn1);XM_037644592.2(Atxn1);XM_037645286.2(HNF4A);XM_037645306.2(HNF4A);XM_037646123.2(impact);XM_037646723.2(--);XM_037646977.2(jub);XM_037646982.2(jub);XM_037647439.2…
GO:0030903	notochord development	28	42	1.50535e-22	1.59687e-20	XM_037642132.2(MIB1);XM_037642133.2(MIB1);XM_037644861.2(CRIM1);XM_037644863.2(CRIM1);XM_037655392.2(yap1);XM_037655393.2(yap1);XM_037655477.2(KDM6A);XM_037655480.2(KDM6A);XM_037655482.2(KDM6A);XM_049413702.1(yap1);XM_049413703.1(yap1);XM_049413704.1(yap1);XM_049413706.1(yap1);XM_049413707.1(yap1);XM_049413708.1(yap1);XM_049413709.1(yap1);XM_049413710.1(yap1);XM_049413711.1(yap1);XM_049413734.1(K…
GO:0006928	movement of cell or subcellular component	330	2730	1.56827e-22	1.64173e-20	XM_037642585.2(Pka-R2);XM_037642586.2(Pka-R2);XM_037642726.2(--);XM_037642921.2(Su(H));XM_037642992.2(SDCBP);XM_037643086.2(--);XM_037643410.2(--);XM_037643411.2(--);XM_037643412.2(--);XM_037643413.2(--);XM_037643414.2(--);XM_037643415.2(--);XM_037643568.2(mbt);XM_037643745.2(PTPN1);XM_037643753.2(PTPN1);XM_037643933.2(Fbxo31);XM_037643950.2(six1a);XM_037643956.2(hif1a);XM_037644030.2(STK3);XM_03…
GO:0048569	post-embryonic animal organ development	176	1144	1.82792e-22	1.88869e-20	XM_037642138.2(Kdm1a);XM_037642252.2(Epb41l3);XM_037642253.2(Epb41l3);XM_037642921.2(Su(H));XM_037643338.2(CCNE1);XM_037643343.2(CCNE1);XM_037643349.2(CCNE1);XM_037643410.2(--);XM_037643411.2(--);XM_037643412.2(--);XM_037643413.2(--);XM_037643414.2(--);XM_037643415.2(--);XM_037643950.2(six1a);XM_037644174.2(PTK7);XM_037644565.2(Atxn1);XM_037644575.2(Atxn1);XM_037644581.2(Atxn1);XM_037644586.2(Atx…
GO:0048563	post-embryonic animal organ morphogenesis	145	860	2.07347e-22	2.11494e-20	XM_037642138.2(Kdm1a);XM_037642252.2(Epb41l3);XM_037642253.2(Epb41l3);XM_037642921.2(Su(H));XM_037643338.2(CCNE1);XM_037643343.2(CCNE1);XM_037643349.2(CCNE1);XM_037643410.2(--);XM_037643411.2(--);XM_037643412.2(--);XM_037643413.2(--);XM_037643414.2(--);XM_037643415.2(--);XM_037643950.2(six1a);XM_037644174.2(PTK7);XM_037644565.2(Atxn1);XM_037644575.2(Atxn1);XM_037644581.2(Atxn1);XM_037644586.2(Atx…
GO:0007472	wing disc morphogenesis	116	611	2.39223e-22	2.40919e-20	XM_037642138.2(Kdm1a);XM_037642252.2(Epb41l3);XM_037642253.2(Epb41l3);XM_037642921.2(Su(H));XM_037643338.2(CCNE1);XM_037643343.2(CCNE1);XM_037643349.2(CCNE1);XM_037644565.2(Atxn1);XM_037644575.2(Atxn1);XM_037644581.2(Atxn1);XM_037644586.2(Atxn1);XM_037644592.2(Atxn1);XM_037644887.2(G-s-alpha-60A);XM_037644892.2(G-s-alpha-60A);XM_037644893.2(tx);XM_037646247.2(Unk);XM_037647628.2(Unk);XM_037648043…
GO:0009890	negative regulation of biosynthetic process	289	2301	4.21643e-22	4.19324e-20	XM_037642491.2(MYT1L);XM_037642921.2(Su(H));XM_037644045.2(MAX);XM_037644046.2(MAX);XM_037644236.2(RCOR3);XM_037644237.2(RCOR3);XM_037644557.2(pros);XM_037644565.2(Atxn1);XM_037644575.2(Atxn1);XM_037644581.2(Atxn1);XM_037644586.2(Atxn1);XM_037644592.2(Atxn1);XM_037645286.2(HNF4A);XM_037645306.2(HNF4A);XM_037646123.2(impact);XM_037646247.2(Unk);XM_037646723.2(--);XM_037646977.2(jub);XM_037646982.2…
GO:0031327	negative regulation of cellular biosynthetic process	285	2261	5.06389e-22	4.97386e-20	XM_037642491.2(MYT1L);XM_037642921.2(Su(H));XM_037644045.2(MAX);XM_037644046.2(MAX);XM_037644236.2(RCOR3);XM_037644237.2(RCOR3);XM_037644557.2(pros);XM_037644565.2(Atxn1);XM_037644575.2(Atxn1);XM_037644581.2(Atxn1);XM_037644586.2(Atxn1);XM_037644592.2(Atxn1);XM_037645286.2(HNF4A);XM_037645306.2(HNF4A);XM_037646123.2(impact);XM_037646247.2(Unk);XM_037646723.2(--);XM_037646977.2(jub);XM_037646982.2…
GO:0009892	negative regulation of metabolic process	464	4280	5.2548e-22	5.09844e-20	XM_037642138.2(Kdm1a);XM_037642491.2(MYT1L);XM_037642585.2(Pka-R2);XM_037642586.2(Pka-R2);XM_037642921.2(Su(H));XM_037642992.2(SDCBP);XM_037643338.2(CCNE1);XM_037643343.2(CCNE1);XM_037643349.2(CCNE1);XM_037643360.2(SLC35C2);XM_037643745.2(PTPN1);XM_037643753.2(PTPN1);XM_037644030.2(STK3);XM_037644045.2(MAX);XM_037644046.2(MAX);XM_037644236.2(RCOR3);XM_037644237.2(RCOR3);XM_037644329.2(Ubl7);XM_03…
GO:0035556	intracellular signal transduction	400	3541	6.52829e-22	6.25772e-20	XM_037642191.2(--);XM_037642199.1(--);XM_037642300.2(RCC1);XM_037642302.2(RCC1);XM_037642322.2(CaMKI);XM_037642585.2(Pka-R2);XM_037642586.2(Pka-R2);XM_037642726.2(--);XM_037642731.2(--);XM_037642992.2(SDCBP);XM_037643338.2(CCNE1);XM_037643343.2(CCNE1);XM_037643349.2(CCNE1);XM_037643475.2(PRKC2);XM_037643476.2(PRKC2);XM_037643477.2(PRKC2);XM_037643478.2(PRKC2);XM_037643501.2(Mad2l1bp);XM_037643568…
GO:0007476	imaginal disc-derived wing morphogenesis	113	595	8.25896e-22	7.82242e-20	XM_037642138.2(Kdm1a);XM_037642252.2(Epb41l3);XM_037642253.2(Epb41l3);XM_037642921.2(Su(H));XM_037643338.2(CCNE1);XM_037643343.2(CCNE1);XM_037643349.2(CCNE1);XM_037644565.2(Atxn1);XM_037644575.2(Atxn1);XM_037644581.2(Atxn1);XM_037644586.2(Atxn1);XM_037644592.2(Atxn1);XM_037644887.2(G-s-alpha-60A);XM_037644892.2(G-s-alpha-60A);XM_037644893.2(tx);XM_037646247.2(Unk);XM_037647628.2(Unk);XM_037648043…
GO:0023051	regulation of signaling	454	4179	1.16498e-21	1.09042e-19	XM_037642132.2(MIB1);XM_037642133.2(MIB1);XM_037642138.2(Kdm1a);XM_037642185.2(rnf146);XM_037642236.2(PXDN);XM_037642237.2(PXDN);XM_037642368.2(Bicd2);XM_037642406.2(ADAMTS9);XM_037642479.2(RGS20);XM_037642585.2(Pka-R2);XM_037642586.2(Pka-R2);XM_037642921.2(Su(H));XM_037642945.2(--);XM_037642946.2(--);XM_037642947.2(--);XM_037642948.2(--);XM_037642992.2(SDCBP);XM_037643153.2(Cubn);XM_037643338.2(…
GO:0035120	post-embryonic appendage morphogenesis	124	691	1.26087e-21	1.16646e-19	XM_037642138.2(Kdm1a);XM_037642252.2(Epb41l3);XM_037642253.2(Epb41l3);XM_037642921.2(Su(H));XM_037643338.2(CCNE1);XM_037643343.2(CCNE1);XM_037643349.2(CCNE1);XM_037644565.2(Atxn1);XM_037644575.2(Atxn1);XM_037644581.2(Atxn1);XM_037644586.2(Atxn1);XM_037644592.2(Atxn1);XM_037644887.2(G-s-alpha-60A);XM_037644892.2(G-s-alpha-60A);XM_037644893.2(tx);XM_037646247.2(Unk);XM_037647628.2(Unk);XM_037648043…
GO:0007166	cell surface receptor signaling pathway	355	3044	1.324e-21	1.21078e-19	XM_037642132.2(MIB1);XM_037642133.2(MIB1);XM_037642138.2(Kdm1a);XM_037642185.2(rnf146);XM_037642236.2(PXDN);XM_037642237.2(PXDN);XM_037642921.2(Su(H));XM_037642945.2(--);XM_037642946.2(--);XM_037642947.2(--);XM_037642948.2(--);XM_037642992.2(SDCBP);XM_037643153.2(Cubn);XM_037643338.2(CCNE1);XM_037643343.2(CCNE1);XM_037643349.2(CCNE1);XM_037643360.2(SLC35C2);XM_037643745.2(PTPN1);XM_037643753.2(PT…
GO:0007276	gamete generation	323	2689	1.3638e-21	1.233e-19	XM_037642138.2(Kdm1a);XM_037642368.2(Bicd2);XM_037642585.2(Pka-R2);XM_037642586.2(Pka-R2);XM_037642921.2(Su(H));XM_037643019.2(tbk1);XM_037643338.2(CCNE1);XM_037643343.2(CCNE1);XM_037643349.2(CCNE1);XM_037643410.2(--);XM_037643411.2(--);XM_037643412.2(--);XM_037643413.2(--);XM_037643414.2(--);XM_037643415.2(--);XM_037643940.2(SEPTIN7);XM_037643950.2(six1a);XM_037643956.2(hif1a);XM_037643961.2(SEP…
GO:0035071	salivary gland cell autophagic cell death	37	81	2.33941e-21	2.09128e-19	XM_037644484.2(ITPKB);XM_037650024.1(Eip74EF);XM_037650739.2(Eip74EF);XM_037650740.2(Eip74EF);XM_037650741.2(Eip74EF);XM_037650743.2(Eip74EF);XM_037650744.2(Eip74EF);XM_037650745.2(Eip74EF);XM_037650747.2(Eip74EF);XM_037650748.2(Eip74EF);XM_037651810.2(kmt5b);XM_037651811.2(kmt5b);XM_037654168.2(an3);XM_037654169.2(an3);XM_037654206.2(Pak3);XM_037654207.2(Pak3);XM_037655477.2(KDM6A);XM_037655480.…
GO:0051704	multi-organism process	487	4586	2.53578e-21	2.24163e-19	XM_037642138.2(Kdm1a);XM_037642243.2(UCKL1);XM_037642244.2(UCKL1);XM_037642300.2(RCC1);XM_037642302.2(RCC1);XM_037642368.2(Bicd2);XM_037642585.2(Pka-R2);XM_037642586.2(Pka-R2);XM_037642781.1(SYN);XM_037642921.2(Su(H));XM_037643019.2(tbk1);XM_037643294.2(Polr3b);XM_037643338.2(CCNE1);XM_037643343.2(CCNE1);XM_037643349.2(CCNE1);XM_037643410.2(--);XM_037643411.2(--);XM_037643412.2(--);XM_037643413.2…
GO:0035114	imaginal disc-derived appendage morphogenesis	124	701	4.42337e-21	3.86729e-19	XM_037642138.2(Kdm1a);XM_037642252.2(Epb41l3);XM_037642253.2(Epb41l3);XM_037642921.2(Su(H));XM_037643338.2(CCNE1);XM_037643343.2(CCNE1);XM_037643349.2(CCNE1);XM_037644565.2(Atxn1);XM_037644575.2(Atxn1);XM_037644581.2(Atxn1);XM_037644586.2(Atxn1);XM_037644592.2(Atxn1);XM_037644887.2(G-s-alpha-60A);XM_037644892.2(G-s-alpha-60A);XM_037644893.2(tx);XM_037646247.2(Unk);XM_037647628.2(Unk);XM_037648043…
GO:0050767	regulation of neurogenesis	186	1280	7.14648e-21	6.18015e-19	XM_037642132.2(MIB1);XM_037642133.2(MIB1);XM_037642300.2(RCC1);XM_037642302.2(RCC1);XM_037642322.2(CaMKI);XM_037642368.2(Bicd2);XM_037642921.2(Su(H));XM_037643568.2(mbt);XM_037643933.2(Fbxo31);XM_037644030.2(STK3);XM_037644174.2(PTK7);XM_037644203.2(actr2);XM_037644557.2(pros);XM_037644565.2(Atxn1);XM_037644575.2(Atxn1);XM_037644581.2(Atxn1);XM_037644586.2(Atxn1);XM_037644592.2(Atxn1);XM_03764463…
GO:0016310	phosphorylation	347	2985	7.34568e-21	6.28411e-19	XM_037642112.2(nme6);XM_037642138.2(Kdm1a);XM_037642243.2(UCKL1);XM_037642244.2(UCKL1);XM_037642322.2(CaMKI);XM_037642585.2(Pka-R2);XM_037642586.2(Pka-R2);XM_037642992.2(SDCBP);XM_037643019.2(tbk1);XM_037643186.1(PDPR);XM_037643338.2(CCNE1);XM_037643343.2(CCNE1);XM_037643349.2(CCNE1);XM_037643410.2(--);XM_037643411.2(--);XM_037643412.2(--);XM_037643413.2(--);XM_037643414.2(--);XM_037643415.2(--);…
GO:0022414	reproductive process	463	4341	1.60067e-20	1.35478e-18	XM_037642138.2(Kdm1a);XM_037642368.2(Bicd2);XM_037642585.2(Pka-R2);XM_037642586.2(Pka-R2);XM_037642781.1(SYN);XM_037642921.2(Su(H));XM_037643019.2(tbk1);XM_037643250.2(desi2);XM_037643251.2(desi2);XM_037643338.2(CCNE1);XM_037643343.2(CCNE1);XM_037643349.2(CCNE1);XM_037643410.2(--);XM_037643411.2(--);XM_037643412.2(--);XM_037643413.2(--);XM_037643414.2(--);XM_037643415.2(--);XM_037643431.2(KLHDC3)…
GO:0035070	salivary gland histolysis	37	85	1.83225e-20	1.53447e-18	XM_037644484.2(ITPKB);XM_037650024.1(Eip74EF);XM_037650739.2(Eip74EF);XM_037650740.2(Eip74EF);XM_037650741.2(Eip74EF);XM_037650743.2(Eip74EF);XM_037650744.2(Eip74EF);XM_037650745.2(Eip74EF);XM_037650747.2(Eip74EF);XM_037650748.2(Eip74EF);XM_037651810.2(kmt5b);XM_037651811.2(kmt5b);XM_037654168.2(an3);XM_037654169.2(an3);XM_037654206.2(Pak3);XM_037654207.2(Pak3);XM_037655477.2(KDM6A);XM_037655480.…
GO:0007281	germ cell development	252	1967	2.20528e-20	1.82267e-18	XM_037642138.2(Kdm1a);XM_037642368.2(Bicd2);XM_037642585.2(Pka-R2);XM_037642586.2(Pka-R2);XM_037642921.2(Su(H));XM_037643019.2(tbk1);XM_037643338.2(CCNE1);XM_037643343.2(CCNE1);XM_037643349.2(CCNE1);XM_037643410.2(--);XM_037643411.2(--);XM_037643412.2(--);XM_037643413.2(--);XM_037643414.2(--);XM_037643415.2(--);XM_037643956.2(hif1a);XM_037644030.2(STK3);XM_037644887.2(G-s-alpha-60A);XM_037644892.…
GO:0048102	autophagic cell death	39	95	2.22221e-20	1.82267e-18	XM_037644484.2(ITPKB);XM_037646774.2(Tp53inp2);XM_037650024.1(Eip74EF);XM_037650739.2(Eip74EF);XM_037650740.2(Eip74EF);XM_037650741.2(Eip74EF);XM_037650743.2(Eip74EF);XM_037650744.2(Eip74EF);XM_037650745.2(Eip74EF);XM_037650747.2(Eip74EF);XM_037650748.2(Eip74EF);XM_037651810.2(kmt5b);XM_037651811.2(kmt5b);XM_037654168.2(an3);XM_037654169.2(an3);XM_037654206.2(Pak3);XM_037654207.2(Pak3);XM_0376554…
GO:0031324	negative regulation of cellular metabolic process	395	3557	2.8172e-20	2.28711e-18	XM_037642491.2(MYT1L);XM_037642585.2(Pka-R2);XM_037642586.2(Pka-R2);XM_037642921.2(Su(H));XM_037642992.2(SDCBP);XM_037643338.2(CCNE1);XM_037643343.2(CCNE1);XM_037643349.2(CCNE1);XM_037643745.2(PTPN1);XM_037643753.2(PTPN1);XM_037644030.2(STK3);XM_037644045.2(MAX);XM_037644046.2(MAX);XM_037644236.2(RCOR3);XM_037644237.2(RCOR3);XM_037644557.2(pros);XM_037644565.2(Atxn1);XM_037644575.2(Atxn1);XM_0376…
GO:0051960	regulation of nervous system development	216	1597	2.88079e-20	2.3151e-18	XM_037642132.2(MIB1);XM_037642133.2(MIB1);XM_037642300.2(RCC1);XM_037642302.2(RCC1);XM_037642322.2(CaMKI);XM_037642368.2(Bicd2);XM_037642921.2(Su(H));XM_037643568.2(mbt);XM_037643933.2(Fbxo31);XM_037644030.2(STK3);XM_037644174.2(PTK7);XM_037644203.2(actr2);XM_037644557.2(pros);XM_037644565.2(Atxn1);XM_037644575.2(Atxn1);XM_037644581.2(Atxn1);XM_037644586.2(Atxn1);XM_037644592.2(Atxn1);XM_03764463…
GO:0010995	free ubiquitin chain depolymerization	21	26	3.93174e-20	3.06676e-18	XM_049417918.1(USP7);XM_049417919.1(USP7);XM_049417920.1(USP7);XM_049417921.1(USP7);XM_049417922.1(USP7);XM_049417923.1(USP7);XM_049417924.1(USP7);XM_049417925.1(USP7);XM_049417926.1(USP7);XM_049417927.1(USP7);XM_049417928.1(USP7);XM_049417929.1(USP7);XM_049417930.1(USP7);XM_049417931.1(USP7);XM_049417932.1(USP7);XM_049417933.1(USP7);XM_049417934.1(USP7);XM_049417935.1(USP7);XM_049417936.1(USP7);…
GO:0035616	histone H2B conserved C-terminal lysine deubiquitination	21	26	3.93174e-20	3.06676e-18	XM_049417918.1(USP7);XM_049417919.1(USP7);XM_049417920.1(USP7);XM_049417921.1(USP7);XM_049417922.1(USP7);XM_049417923.1(USP7);XM_049417924.1(USP7);XM_049417925.1(USP7);XM_049417926.1(USP7);XM_049417927.1(USP7);XM_049417928.1(USP7);XM_049417929.1(USP7);XM_049417930.1(USP7);XM_049417931.1(USP7);XM_049417932.1(USP7);XM_049417933.1(USP7);XM_049417934.1(USP7);XM_049417935.1(USP7);XM_049417936.1(USP7);…
GO:1901537	positive regulation of DNA demethylation	21	26	3.93174e-20	3.06676e-18	XM_049417918.1(USP7);XM_049417919.1(USP7);XM_049417920.1(USP7);XM_049417921.1(USP7);XM_049417922.1(USP7);XM_049417923.1(USP7);XM_049417924.1(USP7);XM_049417925.1(USP7);XM_049417926.1(USP7);XM_049417927.1(USP7);XM_049417928.1(USP7);XM_049417929.1(USP7);XM_049417930.1(USP7);XM_049417931.1(USP7);XM_049417932.1(USP7);XM_049417933.1(USP7);XM_049417934.1(USP7);XM_049417935.1(USP7);XM_049417936.1(USP7);…
GO:0045934	negative regulation of nucleobase-containing compound metabolic process	261	2075	5.08038e-20	3.92422e-18	XM_037642491.2(MYT1L);XM_037642921.2(Su(H));XM_037644045.2(MAX);XM_037644046.2(MAX);XM_037644236.2(RCOR3);XM_037644237.2(RCOR3);XM_037644557.2(pros);XM_037644565.2(Atxn1);XM_037644575.2(Atxn1);XM_037644581.2(Atxn1);XM_037644586.2(Atxn1);XM_037644592.2(Atxn1);XM_037645286.2(HNF4A);XM_037645306.2(HNF4A);XM_037646123.2(impact);XM_037646723.2(--);XM_037646977.2(jub);XM_037646982.2(jub);XM_037647439.2…
GO:0070988	demethylation	40	102	5.36559e-20	4.10468e-18	XM_037642138.2(Kdm1a);XM_037655477.2(KDM6A);XM_037655480.2(KDM6A);XM_037655482.2(KDM6A);XM_037671331.1(KDM4C);XM_037671332.1(KDM4C);XM_037672979.2(TDG);XM_037672980.2(TDG);XM_049413734.1(KDM6A);XM_049413735.1(KDM6A);XM_049413736.1(KDM6A);XM_049413737.1(KDM6A);XM_049413739.1(KDM6A);XM_049413740.1(KDM6A);XM_049413741.1(KDM6A);XM_049417918.1(USP7);XM_049417919.1(USP7);XM_049417920.1(USP7);XM_0494179…
GO:0007369	gastrulation	89	430	6.07175e-20	4.60065e-18	XM_037643250.2(desi2);XM_037643251.2(desi2);XM_037643745.2(PTPN1);XM_037643753.2(PTPN1);XM_037643950.2(six1a);XM_037644203.2(actr2);XM_037648708.2(sli);XM_037650640.2(Trib2);XM_037650891.2(UGDH);XM_037651339.2(Alg8);XM_037651489.2(AAEL011121);XM_037652428.2(RIC8A);XM_037652429.2(RIC8A);XM_037654668.2(Egfr);XM_037654672.2(Egfr);XM_037654913.2(Jak2);XM_037655477.2(KDM6A);XM_037655480.2(KDM6A);XM_03…
GO:0000003	reproduction	488	4673	7.19467e-20	5.40007e-18	XM_037642138.2(Kdm1a);XM_037642368.2(Bicd2);XM_037642585.2(Pka-R2);XM_037642586.2(Pka-R2);XM_037642781.1(SYN);XM_037642921.2(Su(H));XM_037643019.2(tbk1);XM_037643250.2(desi2);XM_037643251.2(desi2);XM_037643338.2(CCNE1);XM_037643343.2(CCNE1);XM_037643349.2(CCNE1);XM_037643410.2(--);XM_037643411.2(--);XM_037643412.2(--);XM_037643413.2(--);XM_037643414.2(--);XM_037643415.2(--);XM_037643431.2(KLHDC3)…
GO:0021986	habenula development	20	24	9.59152e-20	7.13179e-18	XM_037642132.2(MIB1);XM_037642133.2(MIB1);XM_037647989.2(Hr38);XM_037647990.2(Hr38);XM_037647991.2(Hr38);XM_037647993.2(Hr38);XM_037647994.2(Hr38);XM_037647995.2(Hr38);XM_037647997.2(Hr38);XM_037647999.2(Hr38);XM_037648001.2(Hr38);XM_037651134.2(pax6a);XM_037651135.2(pax6a);XM_049411733.1(Hr38);XM_049411735.1(Hr38);XM_049411742.1(Hr38);XM_049411744.1(Hr38);XM_049411750.1(Hr38);XM_049411752.1(Hr38…
GO:0003006	developmental process involved in reproduction	347	3037	1.23468e-19	9.09545e-18	XM_037642138.2(Kdm1a);XM_037642368.2(Bicd2);XM_037642585.2(Pka-R2);XM_037642586.2(Pka-R2);XM_037642921.2(Su(H));XM_037643019.2(tbk1);XM_037643338.2(CCNE1);XM_037643343.2(CCNE1);XM_037643349.2(CCNE1);XM_037643410.2(--);XM_037643411.2(--);XM_037643412.2(--);XM_037643413.2(--);XM_037643414.2(--);XM_037643415.2(--);XM_037643940.2(SEPTIN7);XM_037643950.2(six1a);XM_037643956.2(hif1a);XM_037643961.2(SEP…
GO:0061564	axon development	178	1242	2.29769e-19	1.6771e-17	XM_037642585.2(Pka-R2);XM_037642586.2(Pka-R2);XM_037643410.2(--);XM_037643411.2(--);XM_037643412.2(--);XM_037643413.2(--);XM_037643414.2(--);XM_037643415.2(--);XM_037643745.2(PTPN1);XM_037643753.2(PTPN1);XM_037643940.2(SEPTIN7);XM_037643961.2(SEPTIN7);XM_037643971.2(SEPTIN7);XM_037644174.2(PTK7);XM_037644557.2(pros);XM_037644634.2(BSCL2);XM_037644636.2(BSCL2);XM_037644950.2(Trim9);XM_037646723.2(…
GO:0012502	induction of programmed cell death	25	40	3.00851e-19	2.11821e-17	XM_037651810.2(kmt5b);XM_037651811.2(kmt5b);XM_037654168.2(an3);XM_037654169.2(an3);XM_037654206.2(Pak3);XM_037654207.2(Pak3);XM_037655477.2(KDM6A);XM_037655480.2(KDM6A);XM_037655482.2(KDM6A);XM_037663972.2(BRWD1);XM_049413293.1(an3);XM_049413294.1(an3);XM_049413295.1(an3);XM_049413296.1(an3);XM_049413297.1(an3);XM_049413298.1(an3);XM_049413449.1(EcR);XM_049413734.1(KDM6A);XM_049413735.1(KDM6A);X…
GO:0035072	ecdysone-mediated induction of salivary gland cell autophagic cell death	25	40	3.00851e-19	2.11821e-17	XM_037651810.2(kmt5b);XM_037651811.2(kmt5b);XM_037654168.2(an3);XM_037654169.2(an3);XM_037654206.2(Pak3);XM_037654207.2(Pak3);XM_037655477.2(KDM6A);XM_037655480.2(KDM6A);XM_037655482.2(KDM6A);XM_037663972.2(BRWD1);XM_049413293.1(an3);XM_049413294.1(an3);XM_049413295.1(an3);XM_049413296.1(an3);XM_049413297.1(an3);XM_049413298.1(an3);XM_049413449.1(EcR);XM_049413734.1(KDM6A);XM_049413735.1(KDM6A);X…
GO:0035078	induction of programmed cell death by ecdysone	25	40	3.00851e-19	2.11821e-17	XM_037651810.2(kmt5b);XM_037651811.2(kmt5b);XM_037654168.2(an3);XM_037654169.2(an3);XM_037654206.2(Pak3);XM_037654207.2(Pak3);XM_037655477.2(KDM6A);XM_037655480.2(KDM6A);XM_037655482.2(KDM6A);XM_037663972.2(BRWD1);XM_049413293.1(an3);XM_049413294.1(an3);XM_049413295.1(an3);XM_049413296.1(an3);XM_049413297.1(an3);XM_049413298.1(an3);XM_049413449.1(EcR);XM_049413734.1(KDM6A);XM_049413735.1(KDM6A);X…
GO:0035081	induction of programmed cell death by hormones	25	40	3.00851e-19	2.11821e-17	XM_037651810.2(kmt5b);XM_037651811.2(kmt5b);XM_037654168.2(an3);XM_037654169.2(an3);XM_037654206.2(Pak3);XM_037654207.2(Pak3);XM_037655477.2(KDM6A);XM_037655480.2(KDM6A);XM_037655482.2(KDM6A);XM_037663972.2(BRWD1);XM_049413293.1(an3);XM_049413294.1(an3);XM_049413295.1(an3);XM_049413296.1(an3);XM_049413297.1(an3);XM_049413298.1(an3);XM_049413449.1(EcR);XM_049413734.1(KDM6A);XM_049413735.1(KDM6A);X…
GO:0035220	wing disc development	131	800	3.18179e-19	2.22055e-17	XM_037642138.2(Kdm1a);XM_037642252.2(Epb41l3);XM_037642253.2(Epb41l3);XM_037642921.2(Su(H));XM_037643338.2(CCNE1);XM_037643343.2(CCNE1);XM_037643349.2(CCNE1);XM_037643410.2(--);XM_037643411.2(--);XM_037643412.2(--);XM_037643413.2(--);XM_037643414.2(--);XM_037643415.2(--);XM_037644565.2(Atxn1);XM_037644575.2(Atxn1);XM_037644581.2(Atxn1);XM_037644586.2(Atxn1);XM_037644592.2(Atxn1);XM_037644887.2(G-…
GO:0035107	appendage morphogenesis	130	793	3.97795e-19	2.75205e-17	XM_037642138.2(Kdm1a);XM_037642252.2(Epb41l3);XM_037642253.2(Epb41l3);XM_037642921.2(Su(H));XM_037643338.2(CCNE1);XM_037643343.2(CCNE1);XM_037643349.2(CCNE1);XM_037644565.2(Atxn1);XM_037644575.2(Atxn1);XM_037644581.2(Atxn1);XM_037644586.2(Atxn1);XM_037644592.2(Atxn1);XM_037644887.2(G-s-alpha-60A);XM_037644892.2(G-s-alpha-60A);XM_037644893.2(tx);XM_037646247.2(Unk);XM_037646723.2(--);XM_037647628.…
GO:0021538	epithalamus development	20	25	4.47133e-19	3.06671e-17	XM_037642132.2(MIB1);XM_037642133.2(MIB1);XM_037647989.2(Hr38);XM_037647990.2(Hr38);XM_037647991.2(Hr38);XM_037647993.2(Hr38);XM_037647994.2(Hr38);XM_037647995.2(Hr38);XM_037647997.2(Hr38);XM_037647999.2(Hr38);XM_037648001.2(Hr38);XM_037651134.2(pax6a);XM_037651135.2(pax6a);XM_049411733.1(Hr38);XM_049411735.1(Hr38);XM_049411742.1(Hr38);XM_049411744.1(Hr38);XM_049411750.1(Hr38);XM_049411752.1(Hr38…
GO:0022412	cellular process involved in reproduction in multicellular organism	276	2279	7.15953e-19	4.86848e-17	XM_037642138.2(Kdm1a);XM_037642368.2(Bicd2);XM_037642585.2(Pka-R2);XM_037642586.2(Pka-R2);XM_037642921.2(Su(H));XM_037643019.2(tbk1);XM_037643338.2(CCNE1);XM_037643343.2(CCNE1);XM_037643349.2(CCNE1);XM_037643410.2(--);XM_037643411.2(--);XM_037643412.2(--);XM_037643413.2(--);XM_037643414.2(--);XM_037643415.2(--);XM_037643956.2(hif1a);XM_037644030.2(STK3);XM_037644887.2(G-s-alpha-60A);XM_037644892.…
GO:0009790	embryo development	324	2814	8.65297e-19	5.83416e-17	XM_037642132.2(MIB1);XM_037642133.2(MIB1);XM_037642243.2(UCKL1);XM_037642244.2(UCKL1);XM_037642252.2(Epb41l3);XM_037642253.2(Epb41l3);XM_037642300.2(RCC1);XM_037642302.2(RCC1);XM_037642921.2(Su(H));XM_037643019.2(tbk1);XM_037643250.2(desi2);XM_037643251.2(desi2);XM_037643338.2(CCNE1);XM_037643343.2(CCNE1);XM_037643349.2(CCNE1);XM_037643410.2(--);XM_037643411.2(--);XM_037643412.2(--);XM_037643413.…
GO:0007409	axonogenesis	168	1162	1.07202e-18	7.12451e-17	XM_037642585.2(Pka-R2);XM_037642586.2(Pka-R2);XM_037643410.2(--);XM_037643411.2(--);XM_037643412.2(--);XM_037643413.2(--);XM_037643414.2(--);XM_037643415.2(--);XM_037643745.2(PTPN1);XM_037643753.2(PTPN1);XM_037643940.2(SEPTIN7);XM_037643961.2(SEPTIN7);XM_037643971.2(SEPTIN7);XM_037644174.2(PTK7);XM_037644557.2(pros);XM_037644634.2(BSCL2);XM_037644636.2(BSCL2);XM_037644950.2(Trim9);XM_037646723.2(…
GO:0007611	learning or memory	127	775	1.07459e-18	7.12451e-17	XM_037642781.1(SYN);XM_037642921.2(Su(H));XM_037643410.2(--);XM_037643411.2(--);XM_037643412.2(--);XM_037643413.2(--);XM_037643414.2(--);XM_037643415.2(--);XM_037643475.2(PRKC2);XM_037643476.2(PRKC2);XM_037643477.2(PRKC2);XM_037643478.2(PRKC2);XM_037644203.2(actr2);XM_037644565.2(Atxn1);XM_037644575.2(Atxn1);XM_037644581.2(Atxn1);XM_037644586.2(Atxn1);XM_037644592.2(Atxn1);XM_037644887.2(G-s-alph…
GO:0051094	positive regulation of developmental process	211	1595	1.10194e-18	7.24547e-17	XM_037642406.2(ADAMTS9);XM_037642445.2(NAPEPLD);XM_037642446.2(NAPEPLD);XM_037642447.2(NAPEPLD);XM_037642448.2(NAPEPLD);XM_037642449.2(NAPEPLD);XM_037642585.2(Pka-R2);XM_037642586.2(Pka-R2);XM_037642921.2(Su(H));XM_037642945.2(--);XM_037642946.2(--);XM_037642947.2(--);XM_037642948.2(--);XM_037642992.2(SDCBP);XM_037643338.2(CCNE1);XM_037643343.2(CCNE1);XM_037643349.2(CCNE1);XM_037643568.2(mbt);XM_…
GO:0050890	cognition	129	795	1.30756e-18	8.527e-17	XM_037642781.1(SYN);XM_037642921.2(Su(H));XM_037643410.2(--);XM_037643411.2(--);XM_037643412.2(--);XM_037643413.2(--);XM_037643414.2(--);XM_037643415.2(--);XM_037643475.2(PRKC2);XM_037643476.2(PRKC2);XM_037643477.2(PRKC2);XM_037643478.2(PRKC2);XM_037644203.2(actr2);XM_037644565.2(Atxn1);XM_037644575.2(Atxn1);XM_037644581.2(Atxn1);XM_037644586.2(Atxn1);XM_037644592.2(Atxn1);XM_037644887.2(G-s-alph…
GO:0048737	imaginal disc-derived appendage development	125	761	1.6766e-18	1.08448e-16	XM_037642138.2(Kdm1a);XM_037642252.2(Epb41l3);XM_037642253.2(Epb41l3);XM_037642921.2(Su(H));XM_037643338.2(CCNE1);XM_037643343.2(CCNE1);XM_037643349.2(CCNE1);XM_037644565.2(Atxn1);XM_037644575.2(Atxn1);XM_037644581.2(Atxn1);XM_037644586.2(Atxn1);XM_037644592.2(Atxn1);XM_037644887.2(G-s-alpha-60A);XM_037644892.2(G-s-alpha-60A);XM_037644893.2(tx);XM_037646247.2(Unk);XM_037647628.2(Unk);XM_037648043…
GO:0034330	cell junction organization	186	1347	1.82651e-18	1.17191e-16	XM_037642252.2(Epb41l3);XM_037642253.2(Epb41l3);XM_037642549.2(Cont);XM_037642781.1(SYN);XM_037643410.2(--);XM_037643411.2(--);XM_037643412.2(--);XM_037643413.2(--);XM_037643414.2(--);XM_037643415.2(--);XM_037643940.2(SEPTIN7);XM_037643961.2(SEPTIN7);XM_037643971.2(SEPTIN7);XM_037644203.2(actr2);XM_037644489.2(GPHN);XM_037644490.2(GPHN);XM_037644491.2(GPHN);XM_037644492.2(GPHN);XM_037644557.2(pro…
GO:0051252	regulation of RNA metabolic process	517	5103	1.92912e-18	1.22785e-16	XM_037642121.2(--);XM_037642123.2(--);XM_037642124.2(--);XM_037642138.2(Kdm1a);XM_037642322.2(CaMKI);XM_037642491.2(MYT1L);XM_037642585.2(Pka-R2);XM_037642586.2(Pka-R2);XM_037642921.2(Su(H));XM_037643086.2(--);XM_037643410.2(--);XM_037643411.2(--);XM_037643412.2(--);XM_037643413.2(--);XM_037643414.2(--);XM_037643415.2(--);XM_037643950.2(six1a);XM_037643956.2(hif1a);XM_037644045.2(MAX);XM_03764404…
GO:2000113	negative regulation of cellular macromolecule biosynthetic process	259	2117	2.81452e-18	1.77717e-16	XM_037642491.2(MYT1L);XM_037642921.2(Su(H));XM_037644045.2(MAX);XM_037644046.2(MAX);XM_037644236.2(RCOR3);XM_037644237.2(RCOR3);XM_037644557.2(pros);XM_037644565.2(Atxn1);XM_037644575.2(Atxn1);XM_037644581.2(Atxn1);XM_037644586.2(Atxn1);XM_037644592.2(Atxn1);XM_037645286.2(HNF4A);XM_037645306.2(HNF4A);XM_037646123.2(impact);XM_037646247.2(Unk);XM_037646723.2(--);XM_037647439.2(SCRT1);XM_037647628…
GO:0010468	regulation of gene expression	619	6381	3.15408e-18	1.97589e-16	XM_037642121.2(--);XM_037642123.2(--);XM_037642124.2(--);XM_037642138.2(Kdm1a);XM_037642322.2(CaMKI);XM_037642491.2(MYT1L);XM_037642585.2(Pka-R2);XM_037642586.2(Pka-R2);XM_037642921.2(Su(H));XM_037643086.2(--);XM_037643294.2(Polr3b);XM_037643338.2(CCNE1);XM_037643343.2(CCNE1);XM_037643349.2(CCNE1);XM_037643360.2(SLC35C2);XM_037643410.2(--);XM_037643411.2(--);XM_037643412.2(--);XM_037643413.2(--);…
GO:0007417	central nervous system development	169	1187	3.87225e-18	2.40685e-16	XM_037642132.2(MIB1);XM_037642133.2(MIB1);XM_037642252.2(Epb41l3);XM_037642253.2(Epb41l3);XM_037642300.2(RCC1);XM_037642302.2(RCC1);XM_037642549.2(Cont);XM_037642921.2(Su(H));XM_037643568.2(mbt);XM_037644557.2(pros);XM_037644565.2(Atxn1);XM_037644575.2(Atxn1);XM_037644581.2(Atxn1);XM_037644586.2(Atxn1);XM_037644592.2(Atxn1);XM_037647355.2(gnai1);XM_037647953.2(KATNB1);XM_037647954.2(KATNB1);XM_03…
GO:1900242	regulation of synaptic vesicle endocytosis	24	40	6.18446e-18	3.81423e-16	XM_037650900.2(brat);XM_037650902.2(brat);XM_037650903.2(brat);XM_037651117.1(Tango11);XM_037651118.2(Tango11);XM_037660278.2(DYRK1A);XM_037660279.2(DYRK1A);XM_037660280.2(DYRK1A);XM_037660281.2(DYRK1A);XM_037660282.2(DYRK1A);XM_037660284.2(DYRK1A);XM_037660286.2(DYRK1A);XM_037669549.2(Btbd9);XM_049412369.1(brat);XM_049412370.1(brat);XM_049413274.1(CASK);XM_049413275.1(CASK);XM_049413276.1(CASK);…
GO:0010216	maintenance of DNA methylation	21	30	6.45901e-18	3.8842e-16	XM_049417918.1(USP7);XM_049417919.1(USP7);XM_049417920.1(USP7);XM_049417921.1(USP7);XM_049417922.1(USP7);XM_049417923.1(USP7);XM_049417924.1(USP7);XM_049417925.1(USP7);XM_049417926.1(USP7);XM_049417927.1(USP7);XM_049417928.1(USP7);XM_049417929.1(USP7);XM_049417930.1(USP7);XM_049417931.1(USP7);XM_049417932.1(USP7);XM_049417933.1(USP7);XM_049417934.1(USP7);XM_049417935.1(USP7);XM_049417936.1(USP7);…
GO:1901535	regulation of DNA demethylation	21	30	6.45901e-18	3.8842e-16	XM_049417918.1(USP7);XM_049417919.1(USP7);XM_049417920.1(USP7);XM_049417921.1(USP7);XM_049417922.1(USP7);XM_049417923.1(USP7);XM_049417924.1(USP7);XM_049417925.1(USP7);XM_049417926.1(USP7);XM_049417927.1(USP7);XM_049417928.1(USP7);XM_049417929.1(USP7);XM_049417930.1(USP7);XM_049417931.1(USP7);XM_049417932.1(USP7);XM_049417933.1(USP7);XM_049417934.1(USP7);XM_049417935.1(USP7);XM_049417936.1(USP7);…
GO:0043435	response to corticotropin-releasing hormone	15	15	6.54202e-18	3.8842e-16	XM_037647989.2(Hr38);XM_037647990.2(Hr38);XM_037647991.2(Hr38);XM_037647993.2(Hr38);XM_037647994.2(Hr38);XM_037647995.2(Hr38);XM_037647997.2(Hr38);XM_037647999.2(Hr38);XM_037648001.2(Hr38);XM_049411733.1(Hr38);XM_049411735.1(Hr38);XM_049411742.1(Hr38);XM_049411744.1(Hr38);XM_049411750.1(Hr38);XM_049411752.1(Hr38)
GO:0051866	general adaptation syndrome	15	15	6.54202e-18	3.8842e-16	XM_037647989.2(Hr38);XM_037647990.2(Hr38);XM_037647991.2(Hr38);XM_037647993.2(Hr38);XM_037647994.2(Hr38);XM_037647995.2(Hr38);XM_037647997.2(Hr38);XM_037647999.2(Hr38);XM_037648001.2(Hr38);XM_049411733.1(Hr38);XM_049411735.1(Hr38);XM_049411742.1(Hr38);XM_049411744.1(Hr38);XM_049411750.1(Hr38);XM_049411752.1(Hr38)
GO:0071376	cellular response to corticotropin-releasing hormone stimulus	15	15	6.54202e-18	3.8842e-16	XM_037647989.2(Hr38);XM_037647990.2(Hr38);XM_037647991.2(Hr38);XM_037647993.2(Hr38);XM_037647994.2(Hr38);XM_037647995.2(Hr38);XM_037647997.2(Hr38);XM_037647999.2(Hr38);XM_037648001.2(Hr38);XM_049411733.1(Hr38);XM_049411735.1(Hr38);XM_049411742.1(Hr38);XM_049411744.1(Hr38);XM_049411750.1(Hr38);XM_049411752.1(Hr38)
GO:0034329	cell junction assembly	139	904	6.84196e-18	4.03219e-16	XM_037642252.2(Epb41l3);XM_037642253.2(Epb41l3);XM_037642549.2(Cont);XM_037642781.1(SYN);XM_037643410.2(--);XM_037643411.2(--);XM_037643412.2(--);XM_037643413.2(--);XM_037643414.2(--);XM_037643415.2(--);XM_037644203.2(actr2);XM_037644489.2(GPHN);XM_037644490.2(GPHN);XM_037644491.2(GPHN);XM_037644492.2(GPHN);XM_037644557.2(pros);XM_037644790.2(Fit1);XM_037646694.2(katna1);XM_037647355.2(gnai1);XM_…
GO:1903421	regulation of synaptic vesicle recycling	26	48	8.84949e-18	5.17695e-16	XM_037650900.2(brat);XM_037650902.2(brat);XM_037650903.2(brat);XM_037651117.1(Tango11);XM_037651118.2(Tango11);XM_037660278.2(DYRK1A);XM_037660279.2(DYRK1A);XM_037660280.2(DYRK1A);XM_037660281.2(DYRK1A);XM_037660282.2(DYRK1A);XM_037660284.2(DYRK1A);XM_037660286.2(DYRK1A);XM_037669549.2(Btbd9);XM_037671832.2(SYNJ1);XM_037671910.2(Plaa);XM_049412369.1(brat);XM_049412370.1(brat);XM_049413274.1(CASK)…
GO:0006468	protein phosphorylation	274	2303	1.06093e-17	6.16114e-16	XM_037642322.2(CaMKI);XM_037642585.2(Pka-R2);XM_037642586.2(Pka-R2);XM_037642992.2(SDCBP);XM_037643019.2(tbk1);XM_037643338.2(CCNE1);XM_037643343.2(CCNE1);XM_037643349.2(CCNE1);XM_037643410.2(--);XM_037643411.2(--);XM_037643412.2(--);XM_037643413.2(--);XM_037643414.2(--);XM_037643415.2(--);XM_037643475.2(PRKC2);XM_037643476.2(PRKC2);XM_037643477.2(PRKC2);XM_037643478.2(PRKC2);XM_037643568.2(mbt);…
GO:0009966	regulation of signal transduction	387	3588	1.08334e-17	6.24569e-16	XM_037642132.2(MIB1);XM_037642133.2(MIB1);XM_037642138.2(Kdm1a);XM_037642185.2(rnf146);XM_037642236.2(PXDN);XM_037642237.2(PXDN);XM_037642406.2(ADAMTS9);XM_037642479.2(RGS20);XM_037642585.2(Pka-R2);XM_037642586.2(Pka-R2);XM_037642921.2(Su(H));XM_037642945.2(--);XM_037642946.2(--);XM_037642947.2(--);XM_037642948.2(--);XM_037642992.2(SDCBP);XM_037643153.2(Cubn);XM_037643338.2(CCNE1);XM_037643343.2(…
GO:0050795	regulation of behavior	93	501	1.73482e-17	9.92966e-16	XM_037642445.2(NAPEPLD);XM_037642446.2(NAPEPLD);XM_037642447.2(NAPEPLD);XM_037642448.2(NAPEPLD);XM_037642449.2(NAPEPLD);XM_037644670.2(Rgs7);XM_037644671.2(Rgs7);XM_037644672.2(Rgs7);XM_037644887.2(G-s-alpha-60A);XM_037644892.2(G-s-alpha-60A);XM_037644950.2(Trim9);XM_037650888.2(KCTD8);XM_037650925.2(Rdl);XM_037650926.2(Rdl);XM_037650927.2(Rdl);XM_037652428.2(RIC8A);XM_037652429.2(RIC8A);XM_03765…
GO:0016043	cellular component organization	917	10321	1.87641e-17	1.06634e-15	XM_037642112.2(nme6);XM_037642132.2(MIB1);XM_037642133.2(MIB1);XM_037642138.2(Kdm1a);XM_037642236.2(PXDN);XM_037642237.2(PXDN);XM_037642252.2(Epb41l3);XM_037642253.2(Epb41l3);XM_037642300.2(RCC1);XM_037642302.2(RCC1);XM_037642322.2(CaMKI);XM_037642347.2(tamm41);XM_037642368.2(Bicd2);XM_037642406.2(ADAMTS9);XM_037642491.2(MYT1L);XM_037642549.2(Cont);XM_037642585.2(Pka-R2);XM_037642586.2(Pka-R2);XM…
GO:0007389	pattern specification process	195	1471	2.10224e-17	1.1862e-15	XM_037642132.2(MIB1);XM_037642133.2(MIB1);XM_037642138.2(Kdm1a);XM_037642252.2(Epb41l3);XM_037642253.2(Epb41l3);XM_037642368.2(Bicd2);XM_037642921.2(Su(H));XM_037643019.2(tbk1);XM_037643475.2(PRKC2);XM_037643476.2(PRKC2);XM_037643477.2(PRKC2);XM_037643478.2(PRKC2);XM_037643950.2(six1a);XM_037644045.2(MAX);XM_037644046.2(MAX);XM_037644565.2(Atxn1);XM_037644575.2(Atxn1);XM_037644581.2(Atxn1);XM_037…
GO:0019953	sexual reproduction	345	3117	2.31373e-17	1.29634e-15	XM_037642138.2(Kdm1a);XM_037642368.2(Bicd2);XM_037642585.2(Pka-R2);XM_037642586.2(Pka-R2);XM_037642781.1(SYN);XM_037642921.2(Su(H));XM_037643019.2(tbk1);XM_037643338.2(CCNE1);XM_037643343.2(CCNE1);XM_037643349.2(CCNE1);XM_037643410.2(--);XM_037643411.2(--);XM_037643412.2(--);XM_037643413.2(--);XM_037643414.2(--);XM_037643415.2(--);XM_037643940.2(SEPTIN7);XM_037643950.2(six1a);XM_037643956.2(hif1a…
GO:0045892	negative regulation of transcription, DNA-templated	209	1619	2.5551e-17	1.42156e-15	XM_037642491.2(MYT1L);XM_037642921.2(Su(H));XM_037644045.2(MAX);XM_037644046.2(MAX);XM_037644236.2(RCOR3);XM_037644237.2(RCOR3);XM_037644557.2(pros);XM_037644565.2(Atxn1);XM_037644575.2(Atxn1);XM_037644581.2(Atxn1);XM_037644586.2(Atxn1);XM_037644592.2(Atxn1);XM_037645286.2(HNF4A);XM_037645306.2(HNF4A);XM_037646123.2(impact);XM_037646723.2(--);XM_037647439.2(SCRT1);XM_037647707.2(chn);XM_037647711…
GO:0010623	programmed cell death involved in cell development	56	219	2.70374e-17	1.49382e-15	XM_037644030.2(STK3);XM_037644484.2(ITPKB);XM_037646897.2(UBC5A);XM_037648813.2(--);XM_037650024.1(Eip74EF);XM_037650739.2(Eip74EF);XM_037650740.2(Eip74EF);XM_037650741.2(Eip74EF);XM_037650743.2(Eip74EF);XM_037650744.2(Eip74EF);XM_037650745.2(Eip74EF);XM_037650747.2(Eip74EF);XM_037650748.2(Eip74EF);XM_037651810.2(kmt5b);XM_037651811.2(kmt5b);XM_037652254.2(E2F3);XM_037654168.2(an3);XM_037654169.2…
GO:0008302	female germline ring canal formation, actin assembly	17	20	3.07052e-17	1.68476e-15	XM_037648529.2(hts);XM_037648532.2(hts);XM_037648533.2(hts);XM_037648534.2(hts);XM_037648535.2(hts);XM_037648536.2(hts);XM_037648537.2(hts);XM_037648538.2(hts);XM_037648540.2(hts);XM_037648541.2(hts);XM_037648542.2(hts);XM_037648543.2(hts);XM_037648544.2(hts);XM_037648545.2(hts);XM_037664037.2(cher);XM_037664038.2(cher);XM_049411923.1(hts)
GO:0008219	cell death	309	2714	3.31925e-17	1.80876e-15	XM_037642112.2(nme6);XM_037642185.2(rnf146);XM_037642406.2(ADAMTS9);XM_037642921.2(Su(H));XM_037643019.2(tbk1);XM_037643338.2(CCNE1);XM_037643343.2(CCNE1);XM_037643349.2(CCNE1);XM_037643410.2(--);XM_037643411.2(--);XM_037643412.2(--);XM_037643413.2(--);XM_037643414.2(--);XM_037643415.2(--);XM_037643568.2(mbt);XM_037643940.2(SEPTIN7);XM_037643956.2(hif1a);XM_037643961.2(SEPTIN7);XM_037643971.2(SEP…
GO:0007444	imaginal disc development	162	1144	3.36488e-17	1.82115e-15	XM_037642138.2(Kdm1a);XM_037642252.2(Epb41l3);XM_037642253.2(Epb41l3);XM_037642921.2(Su(H));XM_037643338.2(CCNE1);XM_037643343.2(CCNE1);XM_037643349.2(CCNE1);XM_037643410.2(--);XM_037643411.2(--);XM_037643412.2(--);XM_037643413.2(--);XM_037643414.2(--);XM_037643415.2(--);XM_037643950.2(six1a);XM_037644174.2(PTK7);XM_037644565.2(Atxn1);XM_037644575.2(Atxn1);XM_037644581.2(Atxn1);XM_037644586.2(Atx…
GO:0080111	DNA demethylation	25	46	3.40179e-17	1.82869e-15	XM_037672979.2(TDG);XM_037672980.2(TDG);XM_049417918.1(USP7);XM_049417919.1(USP7);XM_049417920.1(USP7);XM_049417921.1(USP7);XM_049417922.1(USP7);XM_049417923.1(USP7);XM_049417924.1(USP7);XM_049417925.1(USP7);XM_049417926.1(USP7);XM_049417927.1(USP7);XM_049417928.1(USP7);XM_049417929.1(USP7);XM_049417930.1(USP7);XM_049417931.1(USP7);XM_049417932.1(USP7);XM_049417933.1(USP7);XM_049417934.1(USP7);XM…
GO:0007420	brain development	134	874	3.52561e-17	1.88253e-15	XM_037642132.2(MIB1);XM_037642133.2(MIB1);XM_037642921.2(Su(H));XM_037643568.2(mbt);XM_037644557.2(pros);XM_037644565.2(Atxn1);XM_037644575.2(Atxn1);XM_037644581.2(Atxn1);XM_037644586.2(Atxn1);XM_037644592.2(Atxn1);XM_037647953.2(KATNB1);XM_037647954.2(KATNB1);XM_037647955.2(KATNB1);XM_037647989.2(Hr38);XM_037647990.2(Hr38);XM_037647991.2(Hr38);XM_037647993.2(Hr38);XM_037647994.2(Hr38);XM_0376479…
GO:1903506	regulation of nucleic acid-templated transcription	478	4711	5.28869e-17	2.80512e-15	XM_037642121.2(--);XM_037642123.2(--);XM_037642124.2(--);XM_037642138.2(Kdm1a);XM_037642322.2(CaMKI);XM_037642491.2(MYT1L);XM_037642585.2(Pka-R2);XM_037642586.2(Pka-R2);XM_037642921.2(Su(H));XM_037643086.2(--);XM_037643410.2(--);XM_037643411.2(--);XM_037643412.2(--);XM_037643413.2(--);XM_037643414.2(--);XM_037643415.2(--);XM_037643950.2(six1a);XM_037643956.2(hif1a);XM_037644045.2(MAX);XM_03764404…
GO:0006355	regulation of transcription, DNA-templated	476	4688	5.56757e-17	2.93348e-15	XM_037642121.2(--);XM_037642123.2(--);XM_037642124.2(--);XM_037642138.2(Kdm1a);XM_037642322.2(CaMKI);XM_037642491.2(MYT1L);XM_037642585.2(Pka-R2);XM_037642586.2(Pka-R2);XM_037642921.2(Su(H));XM_037643086.2(--);XM_037643410.2(--);XM_037643411.2(--);XM_037643412.2(--);XM_037643413.2(--);XM_037643414.2(--);XM_037643415.2(--);XM_037643950.2(six1a);XM_037643956.2(hif1a);XM_037644045.2(MAX);XM_03764404…
GO:2001141	regulation of RNA biosynthetic process	478	4721	7.85124e-17	4.10951e-15	XM_037642121.2(--);XM_037642123.2(--);XM_037642124.2(--);XM_037642138.2(Kdm1a);XM_037642322.2(CaMKI);XM_037642491.2(MYT1L);XM_037642585.2(Pka-R2);XM_037642586.2(Pka-R2);XM_037642921.2(Su(H));XM_037643086.2(--);XM_037643410.2(--);XM_037643411.2(--);XM_037643412.2(--);XM_037643413.2(--);XM_037643414.2(--);XM_037643415.2(--);XM_037643950.2(six1a);XM_037643956.2(hif1a);XM_037644045.2(MAX);XM_03764404…
GO:0060322	head development	138	921	8.23692e-17	4.2832e-15	XM_037642132.2(MIB1);XM_037642133.2(MIB1);XM_037642921.2(Su(H));XM_037643568.2(mbt);XM_037644557.2(pros);XM_037644565.2(Atxn1);XM_037644575.2(Atxn1);XM_037644581.2(Atxn1);XM_037644586.2(Atxn1);XM_037644592.2(Atxn1);XM_037647953.2(KATNB1);XM_037647954.2(KATNB1);XM_037647955.2(KATNB1);XM_037647989.2(Hr38);XM_037647990.2(Hr38);XM_037647991.2(Hr38);XM_037647993.2(Hr38);XM_037647994.2(Hr38);XM_0376479…
GO:0045944	positive regulation of transcription by RNA polymerase II	187	1409	9.06923e-17	4.68538e-15	XM_037642322.2(CaMKI);XM_037642585.2(Pka-R2);XM_037642586.2(Pka-R2);XM_037642921.2(Su(H));XM_037643410.2(--);XM_037643411.2(--);XM_037643412.2(--);XM_037643413.2(--);XM_037643414.2(--);XM_037643415.2(--);XM_037643950.2(six1a);XM_037643956.2(hif1a);XM_037644045.2(MAX);XM_037644046.2(MAX);XM_037644236.2(RCOR3);XM_037644237.2(RCOR3);XM_037644557.2(pros);XM_037644565.2(Atxn1);XM_037644575.2(Atxn1);XM…
GO:0048736	appendage development	133	875	9.5001e-17	4.87631e-15	XM_037642138.2(Kdm1a);XM_037642252.2(Epb41l3);XM_037642253.2(Epb41l3);XM_037642921.2(Su(H));XM_037643338.2(CCNE1);XM_037643343.2(CCNE1);XM_037643349.2(CCNE1);XM_037644565.2(Atxn1);XM_037644575.2(Atxn1);XM_037644581.2(Atxn1);XM_037644586.2(Atxn1);XM_037644592.2(Atxn1);XM_037644887.2(G-s-alpha-60A);XM_037644892.2(G-s-alpha-60A);XM_037644893.2(tx);XM_037646247.2(Unk);XM_037646723.2(--);XM_037647628.…
GO:0001780	neutrophil homeostasis	15	16	9.76815e-17	4.95003e-15	XM_037647989.2(Hr38);XM_037647990.2(Hr38);XM_037647991.2(Hr38);XM_037647993.2(Hr38);XM_037647994.2(Hr38);XM_037647995.2(Hr38);XM_037647997.2(Hr38);XM_037647999.2(Hr38);XM_037648001.2(Hr38);XM_049411733.1(Hr38);XM_049411735.1(Hr38);XM_049411742.1(Hr38);XM_049411744.1(Hr38);XM_049411750.1(Hr38);XM_049411752.1(Hr38)
GO:0030724	testicular fusome organization	15	16	9.76815e-17	4.95003e-15	XM_037648529.2(hts);XM_037648532.2(hts);XM_037648533.2(hts);XM_037648534.2(hts);XM_037648535.2(hts);XM_037648536.2(hts);XM_037648537.2(hts);XM_037648538.2(hts);XM_037648540.2(hts);XM_037648541.2(hts);XM_037648542.2(hts);XM_037648543.2(hts);XM_037648544.2(hts);XM_037648545.2(hts);XM_049411923.1(hts)
GO:0051962	positive regulation of nervous system development	116	721	1.44842e-16	7.29345e-15	XM_037643568.2(mbt);XM_037643933.2(Fbxo31);XM_037644174.2(PTK7);XM_037644203.2(actr2);XM_037644557.2(pros);XM_037644565.2(Atxn1);XM_037644575.2(Atxn1);XM_037644581.2(Atxn1);XM_037644586.2(Atxn1);XM_037644592.2(Atxn1);XM_037644634.2(BSCL2);XM_037644636.2(BSCL2);XM_037646123.2(impact);XM_037646653.1(kidins220b);XM_037646723.2(--);XM_037647953.2(KATNB1);XM_037647954.2(KATNB1);XM_037647955.2(KATNB1);…
GO:0045214	sarcomere organization	48	173	1.5163e-16	7.58721e-15	XM_037644557.2(pros);XM_037646046.2(NEURL2);XM_037648529.2(hts);XM_037648532.2(hts);XM_037648533.2(hts);XM_037648534.2(hts);XM_037648535.2(hts);XM_037648536.2(hts);XM_037648537.2(hts);XM_037648538.2(hts);XM_037648540.2(hts);XM_037648541.2(hts);XM_037648542.2(hts);XM_037648543.2(hts);XM_037648544.2(hts);XM_037648545.2(hts);XM_037650602.2(ILK);XM_037653476.2(Cspg4);XM_037655251.2(HMCN1);XM_03765548…
GO:0044703	multi-organism reproductive process	352	3239	1.64012e-16	8.15549e-15	XM_037642138.2(Kdm1a);XM_037642368.2(Bicd2);XM_037642585.2(Pka-R2);XM_037642586.2(Pka-R2);XM_037642781.1(SYN);XM_037642921.2(Su(H));XM_037643019.2(tbk1);XM_037643338.2(CCNE1);XM_037643343.2(CCNE1);XM_037643349.2(CCNE1);XM_037643410.2(--);XM_037643411.2(--);XM_037643412.2(--);XM_037643413.2(--);XM_037643414.2(--);XM_037643415.2(--);XM_037643940.2(SEPTIN7);XM_037643950.2(six1a);XM_037643956.2(hif1a…
GO:0035162	embryonic hemopoiesis	42	136	1.74414e-16	8.61886e-15	XM_037648837.2(RAPGEF6);XM_037648838.2(Rapgef2);XM_037648839.2(Rapgef2);XM_037648841.2(Rapgef2);XM_037648843.2(Rapgef2);XM_037653854.2(RAC1);XM_037655392.2(yap1);XM_037655393.2(yap1);XM_037655485.2(mys);XM_037674079.2(--);XM_049412009.1(RAPGEF6);XM_049412010.1(RAPGEF6);XM_049412011.1(Rapgef2);XM_049413180.1(RAC1);XM_049413702.1(yap1);XM_049413703.1(yap1);XM_049413704.1(yap1);XM_049413706.1(yap1);…
GO:0007564	regulation of chitin-based cuticle tanning	20	30	1.78168e-16	8.75003e-15	XM_037647989.2(Hr38);XM_037647990.2(Hr38);XM_037647991.2(Hr38);XM_037647993.2(Hr38);XM_037647994.2(Hr38);XM_037647995.2(Hr38);XM_037647997.2(Hr38);XM_037647999.2(Hr38);XM_037648001.2(Hr38);XM_037651085.2(TSHR);XM_037663141.2(MAP3K15);XM_037663143.2(MAP3K15);XM_037663147.2(MAP3K15);XM_037663148.2(MAP3K15);XM_049411733.1(Hr38);XM_049411735.1(Hr38);XM_049411742.1(Hr38);XM_049411744.1(Hr38);XM_049411…
GO:0060255	regulation of macromolecule metabolic process	749	8171	1.94425e-16	9.48984e-15	XM_037642121.2(--);XM_037642123.2(--);XM_037642124.2(--);XM_037642132.2(MIB1);XM_037642133.2(MIB1);XM_037642138.2(Kdm1a);XM_037642322.2(CaMKI);XM_037642362.2(ari-2);XM_037642363.2(ari-2);XM_037642491.2(MYT1L);XM_037642585.2(Pka-R2);XM_037642586.2(Pka-R2);XM_037642921.2(Su(H));XM_037642966.2(rnf166);XM_037642992.2(SDCBP);XM_037643019.2(tbk1);XM_037643086.2(--);XM_037643294.2(Polr3b);XM_037643338.2…
GO:0010604	positive regulation of macromolecule metabolic process	413	3964	2.24528e-16	1.08924e-14	XM_037642121.2(--);XM_037642123.2(--);XM_037642124.2(--);XM_037642132.2(MIB1);XM_037642133.2(MIB1);XM_037642138.2(Kdm1a);XM_037642322.2(CaMKI);XM_037642362.2(ari-2);XM_037642363.2(ari-2);XM_037642585.2(Pka-R2);XM_037642586.2(Pka-R2);XM_037642921.2(Su(H));XM_037642966.2(rnf166);XM_037642992.2(SDCBP);XM_037643019.2(tbk1);XM_037643294.2(Polr3b);XM_037643410.2(--);XM_037643411.2(--);XM_037643412.2(--…
GO:0042221	response to chemical	571	5914	3.96452e-16	1.91162e-14	XM_037642185.2(rnf146);XM_037642236.2(PXDN);XM_037642237.2(PXDN);XM_037642300.2(RCC1);XM_037642302.2(RCC1);XM_037642306.2(ECHDC1);XM_037642313.2(echdc1);XM_037642585.2(Pka-R2);XM_037642586.2(Pka-R2);XM_037642781.1(SYN);XM_037642921.2(Su(H));XM_037642992.2(SDCBP);XM_037643051.1(CRYZ);XM_037643410.2(--);XM_037643411.2(--);XM_037643412.2(--);XM_037643413.2(--);XM_037643414.2(--);XM_037643415.2(--);X…
GO:0035295	tube development	262	2237	4.45126e-16	2.13339e-14	XM_037642132.2(MIB1);XM_037642133.2(MIB1);XM_037642138.2(Kdm1a);XM_037642252.2(Epb41l3);XM_037642253.2(Epb41l3);XM_037642921.2(Su(H));XM_037643338.2(CCNE1);XM_037643343.2(CCNE1);XM_037643349.2(CCNE1);XM_037643410.2(--);XM_037643411.2(--);XM_037643412.2(--);XM_037643413.2(--);XM_037643414.2(--);XM_037643415.2(--);XM_037643950.2(six1a);XM_037644174.2(PTK7);XM_037644557.2(pros);XM_037644565.2(Atxn1)…
GO:0019219	regulation of nucleobase-containing compound metabolic process	534	5456	4.52695e-16	2.15667e-14	XM_037642121.2(--);XM_037642123.2(--);XM_037642124.2(--);XM_037642138.2(Kdm1a);XM_037642322.2(CaMKI);XM_037642491.2(MYT1L);XM_037642585.2(Pka-R2);XM_037642586.2(Pka-R2);XM_037642921.2(Su(H));XM_037643086.2(--);XM_037643186.1(PDPR);XM_037643338.2(CCNE1);XM_037643343.2(CCNE1);XM_037643349.2(CCNE1);XM_037643410.2(--);XM_037643411.2(--);XM_037643412.2(--);XM_037643413.2(--);XM_037643414.2(--);XM_0376…
GO:1903423	positive regulation of synaptic vesicle recycling	20	31	4.68171e-16	2.21712e-14	XM_037651117.1(Tango11);XM_037651118.2(Tango11);XM_037660278.2(DYRK1A);XM_037660279.2(DYRK1A);XM_037660280.2(DYRK1A);XM_037660281.2(DYRK1A);XM_037660282.2(DYRK1A);XM_037660284.2(DYRK1A);XM_037660286.2(DYRK1A);XM_037671832.2(SYNJ1);XM_037671910.2(Plaa);XM_049413274.1(CASK);XM_049413275.1(CASK);XM_049413276.1(CASK);XM_049413277.1(CASK);XM_049413278.1(CASK);XM_049413279.1(CASK);XM_049413280.1(CASK);…
GO:0003002	regionalization	170	1260	5.55451e-16	2.61489e-14	XM_037642132.2(MIB1);XM_037642133.2(MIB1);XM_037642138.2(Kdm1a);XM_037642252.2(Epb41l3);XM_037642253.2(Epb41l3);XM_037642368.2(Bicd2);XM_037642921.2(Su(H));XM_037643019.2(tbk1);XM_037643475.2(PRKC2);XM_037643476.2(PRKC2);XM_037643477.2(PRKC2);XM_037643478.2(PRKC2);XM_037643950.2(six1a);XM_037644045.2(MAX);XM_037644046.2(MAX);XM_037644565.2(Atxn1);XM_037644575.2(Atxn1);XM_037644581.2(Atxn1);XM_037…
GO:0065008	regulation of biological quality	572	5942	6.77719e-16	3.17173e-14	XM_037642138.2(Kdm1a);XM_037642185.2(rnf146);XM_037642252.2(Epb41l3);XM_037642253.2(Epb41l3);XM_037642368.2(Bicd2);XM_037642445.2(NAPEPLD);XM_037642446.2(NAPEPLD);XM_037642447.2(NAPEPLD);XM_037642448.2(NAPEPLD);XM_037642449.2(NAPEPLD);XM_037642585.2(Pka-R2);XM_037642586.2(Pka-R2);XM_037642781.1(SYN);XM_037642945.2(--);XM_037642946.2(--);XM_037642947.2(--);XM_037642948.2(--);XM_037643019.2(tbk1);X…
GO:0071108	protein K48-linked deubiquitination	32	84	7.51326e-16	3.49564e-14	XM_037643250.2(desi2);XM_037643251.2(desi2);XM_037661077.2(Usp2);XM_037661078.2(Usp2);XM_037674027.2(USP19);XM_037674028.2(USP19);XM_049416405.1(Usp2);XM_049416406.1(Usp2);XM_049416407.1(Usp2);XM_049416408.1(Usp2);XM_049416409.1(Usp2);XM_049417918.1(USP7);XM_049417919.1(USP7);XM_049417920.1(USP7);XM_049417921.1(USP7);XM_049417922.1(USP7);XM_049417923.1(USP7);XM_049417924.1(USP7);XM_049417925.1(US…
GO:0006929	substrate-dependent cell migration	22	39	9.31877e-16	4.31047e-14	XM_037642992.2(SDCBP);XM_037648837.2(RAPGEF6);XM_037648838.2(Rapgef2);XM_037648839.2(Rapgef2);XM_037648841.2(Rapgef2);XM_037648843.2(Rapgef2);XM_037655485.2(mys);XM_049412009.1(RAPGEF6);XM_049412010.1(RAPGEF6);XM_049412011.1(Rapgef2);XM_049413742.1(mys);XM_049413743.1(mys);XM_049413744.1(mys);XM_049413745.1(mys);XM_049413747.1(mys);XM_049413748.1(mys);XM_049413749.1(mys);XM_049413750.1(mys);XM_04…
GO:0007431	salivary gland development	68	326	9.91329e-16	4.55897e-14	XM_037642252.2(Epb41l3);XM_037642253.2(Epb41l3);XM_037644484.2(ITPKB);XM_037648043.2(fzd1);XM_037648708.2(sli);XM_037650024.1(Eip74EF);XM_037650739.2(Eip74EF);XM_037650740.2(Eip74EF);XM_037650741.2(Eip74EF);XM_037650743.2(Eip74EF);XM_037650744.2(Eip74EF);XM_037650745.2(Eip74EF);XM_037650747.2(Eip74EF);XM_037650748.2(Eip74EF);XM_037651134.2(pax6a);XM_037651135.2(pax6a);XM_037651810.2(kmt5b);XM_037…
GO:0051261	protein depolymerization	55	229	1.00297e-15	4.58598e-14	XM_037646694.2(katna1);XM_037647953.2(KATNB1);XM_037647954.2(KATNB1);XM_037647955.2(KATNB1);XM_037648529.2(hts);XM_037648532.2(hts);XM_037648533.2(hts);XM_037648534.2(hts);XM_037648535.2(hts);XM_037648536.2(hts);XM_037648537.2(hts);XM_037648538.2(hts);XM_037648540.2(hts);XM_037648541.2(hts);XM_037648542.2(hts);XM_037648543.2(hts);XM_037648544.2(hts);XM_037648545.2(hts);XM_037648683.2(Abp1);XM_037…
GO:0007593	chitin-based cuticle sclerotization	29	70	1.20777e-15	5.49085e-14	XM_037643410.2(--);XM_037643411.2(--);XM_037643412.2(--);XM_037643413.2(--);XM_037643414.2(--);XM_037643415.2(--);XM_037647989.2(Hr38);XM_037647990.2(Hr38);XM_037647991.2(Hr38);XM_037647993.2(Hr38);XM_037647994.2(Hr38);XM_037647995.2(Hr38);XM_037647997.2(Hr38);XM_037647999.2(Hr38);XM_037648001.2(Hr38);XM_037651085.2(TSHR);XM_037657253.2(LPP);XM_037657255.2(LPP);XM_037663141.2(MAP3K15);XM_03766314…
GO:0022603	regulation of anatomical structure morphogenesis	186	1436	1.25354e-15	5.66655e-14	XM_037642368.2(Bicd2);XM_037642585.2(Pka-R2);XM_037642586.2(Pka-R2);XM_037642921.2(Su(H));XM_037643568.2(mbt);XM_037643933.2(Fbxo31);XM_037643940.2(SEPTIN7);XM_037643950.2(six1a);XM_037643961.2(SEPTIN7);XM_037643971.2(SEPTIN7);XM_037644174.2(PTK7);XM_037644203.2(actr2);XM_037644557.2(pros);XM_037644634.2(BSCL2);XM_037644636.2(BSCL2);XM_037644790.2(Fit1);XM_037644950.2(Trim9);XM_037646723.2(--);XM…
GO:0010556	regulation of macromolecule biosynthetic process	545	5627	1.51042e-15	6.78922e-14	XM_037642121.2(--);XM_037642123.2(--);XM_037642124.2(--);XM_037642138.2(Kdm1a);XM_037642322.2(CaMKI);XM_037642491.2(MYT1L);XM_037642585.2(Pka-R2);XM_037642586.2(Pka-R2);XM_037642921.2(Su(H));XM_037643086.2(--);XM_037643338.2(CCNE1);XM_037643343.2(CCNE1);XM_037643349.2(CCNE1);XM_037643410.2(--);XM_037643411.2(--);XM_037643412.2(--);XM_037643413.2(--);XM_037643414.2(--);XM_037643415.2(--);XM_037643…
GO:0016477	cell migration	207	1661	1.61003e-15	7.19627e-14	XM_037642921.2(Su(H));XM_037642992.2(SDCBP);XM_037643410.2(--);XM_037643411.2(--);XM_037643412.2(--);XM_037643413.2(--);XM_037643414.2(--);XM_037643415.2(--);XM_037643568.2(mbt);XM_037643933.2(Fbxo31);XM_037643950.2(six1a);XM_037643956.2(hif1a);XM_037644030.2(STK3);XM_037644174.2(PTK7);XM_037644203.2(actr2);XM_037644557.2(pros);XM_037644790.2(Fit1);XM_037646115.2(NRDC);XM_037646247.2(Unk);XM_0376…
GO:0048082	regulation of adult chitin-containing cuticle pigmentation	19	29	1.67305e-15	7.43621e-14	XM_037647989.2(Hr38);XM_037647990.2(Hr38);XM_037647991.2(Hr38);XM_037647993.2(Hr38);XM_037647994.2(Hr38);XM_037647995.2(Hr38);XM_037647997.2(Hr38);XM_037647999.2(Hr38);XM_037648001.2(Hr38);XM_037663141.2(MAP3K15);XM_037663143.2(MAP3K15);XM_037663147.2(MAP3K15);XM_037663148.2(MAP3K15);XM_049411733.1(Hr38);XM_049411735.1(Hr38);XM_049411742.1(Hr38);XM_049411744.1(Hr38);XM_049411750.1(Hr38);XM_049411…
GO:0030725	germline ring canal formation	24	48	1.8067e-15	7.98563e-14	XM_037648529.2(hts);XM_037648532.2(hts);XM_037648533.2(hts);XM_037648534.2(hts);XM_037648535.2(hts);XM_037648536.2(hts);XM_037648537.2(hts);XM_037648538.2(hts);XM_037648540.2(hts);XM_037648541.2(hts);XM_037648542.2(hts);XM_037648543.2(hts);XM_037648544.2(hts);XM_037648545.2(hts);XM_037664037.2(cher);XM_037664038.2(cher);XM_037664415.2(PI4KB);XM_037664416.2(PI4KB);XM_037664417.2(PI4KB);XM_03766827…
GO:0040007	growth	264	2286	1.89672e-15	8.3372e-14	XM_037642112.2(nme6);XM_037642362.2(ari-2);XM_037642363.2(ari-2);XM_037642585.2(Pka-R2);XM_037642586.2(Pka-R2);XM_037642781.1(SYN);XM_037642921.2(Su(H));XM_037642992.2(SDCBP);XM_037643410.2(--);XM_037643411.2(--);XM_037643412.2(--);XM_037643413.2(--);XM_037643414.2(--);XM_037643415.2(--);XM_037643940.2(SEPTIN7);XM_037643956.2(hif1a);XM_037643961.2(SEPTIN7);XM_037643971.2(SEPTIN7);XM_037644030.2(S…
GO:0051171	regulation of nitrogen compound metabolic process	695	7544	1.98746e-15	8.68802e-14	XM_037642121.2(--);XM_037642123.2(--);XM_037642124.2(--);XM_037642132.2(MIB1);XM_037642133.2(MIB1);XM_037642138.2(Kdm1a);XM_037642322.2(CaMKI);XM_037642362.2(ari-2);XM_037642363.2(ari-2);XM_037642491.2(MYT1L);XM_037642585.2(Pka-R2);XM_037642586.2(Pka-R2);XM_037642921.2(Su(H));XM_037642966.2(rnf166);XM_037642992.2(SDCBP);XM_037643019.2(tbk1);XM_037643086.2(--);XM_037643186.1(PDPR);XM_037643338.2(C…
GO:0019222	regulation of metabolic process	788	8761	2.08435e-15	9.06179e-14	XM_037642121.2(--);XM_037642123.2(--);XM_037642124.2(--);XM_037642132.2(MIB1);XM_037642133.2(MIB1);XM_037642138.2(Kdm1a);XM_037642322.2(CaMKI);XM_037642362.2(ari-2);XM_037642363.2(ari-2);XM_037642491.2(MYT1L);XM_037642585.2(Pka-R2);XM_037642586.2(Pka-R2);XM_037642921.2(Su(H));XM_037642966.2(rnf166);XM_037642992.2(SDCBP);XM_037643019.2(tbk1);XM_037643086.2(--);XM_037643186.1(PDPR);XM_037643294.2(P…
GO:0003007	heart morphogenesis	61	277	2.16092e-15	9.34363e-14	XM_037642132.2(MIB1);XM_037642133.2(MIB1);XM_037642252.2(Epb41l3);XM_037642253.2(Epb41l3);XM_037642549.2(Cont);XM_037642921.2(Su(H));XM_037644557.2(pros);XM_037644790.2(Fit1);XM_037646723.2(--);XM_037646977.2(jub);XM_037646982.2(jub);XM_037648708.2(sli);XM_037650300.2(lbx1);XM_037651147.2(BCHE);XM_037651148.2(BCHE);XM_037651149.2(BCHE);XM_037654691.2(CERT1);XM_037654692.2(CERT1);XM_037655006.1(ce…
GO:0035272	exocrine system development	68	331	2.21044e-15	9.5061e-14	XM_037642252.2(Epb41l3);XM_037642253.2(Epb41l3);XM_037644484.2(ITPKB);XM_037648043.2(fzd1);XM_037648708.2(sli);XM_037650024.1(Eip74EF);XM_037650739.2(Eip74EF);XM_037650740.2(Eip74EF);XM_037650741.2(Eip74EF);XM_037650743.2(Eip74EF);XM_037650744.2(Eip74EF);XM_037650745.2(Eip74EF);XM_037650747.2(Eip74EF);XM_037650748.2(Eip74EF);XM_037651134.2(pax6a);XM_037651135.2(pax6a);XM_037651810.2(kmt5b);XM_037…
GO:0097659	nucleic acid-templated transcription	511	5219	2.55275e-15	1.09192e-13	XM_037642121.2(--);XM_037642123.2(--);XM_037642124.2(--);XM_037642138.2(Kdm1a);XM_037642322.2(CaMKI);XM_037642491.2(MYT1L);XM_037642585.2(Pka-R2);XM_037642586.2(Pka-R2);XM_037642921.2(Su(H));XM_037643086.2(--);XM_037643294.2(Polr3b);XM_037643410.2(--);XM_037643411.2(--);XM_037643412.2(--);XM_037643413.2(--);XM_037643414.2(--);XM_037643415.2(--);XM_037643950.2(six1a);XM_037643956.2(hif1a);XM_03764…
GO:0009893	positive regulation of metabolic process	431	4244	2.98631e-15	1.27054e-13	XM_037642121.2(--);XM_037642123.2(--);XM_037642124.2(--);XM_037642132.2(MIB1);XM_037642133.2(MIB1);XM_037642138.2(Kdm1a);XM_037642322.2(CaMKI);XM_037642362.2(ari-2);XM_037642363.2(ari-2);XM_037642585.2(Pka-R2);XM_037642586.2(Pka-R2);XM_037642921.2(Su(H));XM_037642966.2(rnf166);XM_037642992.2(SDCBP);XM_037643019.2(tbk1);XM_037643294.2(Polr3b);XM_037643410.2(--);XM_037643411.2(--);XM_037643412.2(--…
GO:0006351	transcription, DNA-templated	509	5199	3.02633e-15	1.28072e-13	XM_037642121.2(--);XM_037642123.2(--);XM_037642124.2(--);XM_037642138.2(Kdm1a);XM_037642322.2(CaMKI);XM_037642491.2(MYT1L);XM_037642585.2(Pka-R2);XM_037642586.2(Pka-R2);XM_037642921.2(Su(H));XM_037643086.2(--);XM_037643294.2(Polr3b);XM_037643410.2(--);XM_037643411.2(--);XM_037643412.2(--);XM_037643413.2(--);XM_037643414.2(--);XM_037643415.2(--);XM_037643950.2(six1a);XM_037643956.2(hif1a);XM_03764…
GO:0060033	anatomical structure regression	41	140	3.13291e-15	1.31881e-13	XM_037644484.2(ITPKB);XM_037650024.1(Eip74EF);XM_037650739.2(Eip74EF);XM_037650740.2(Eip74EF);XM_037650741.2(Eip74EF);XM_037650743.2(Eip74EF);XM_037650744.2(Eip74EF);XM_037650745.2(Eip74EF);XM_037650747.2(Eip74EF);XM_037650748.2(Eip74EF);XM_037651810.2(kmt5b);XM_037651811.2(kmt5b);XM_037654168.2(an3);XM_037654169.2(an3);XM_037654206.2(Pak3);XM_037654207.2(Pak3);XM_037655477.2(KDM6A);XM_037655480.…
GO:0009889	regulation of biosynthetic process	566	5920	4.17851e-15	1.74969e-13	XM_037642121.2(--);XM_037642123.2(--);XM_037642124.2(--);XM_037642138.2(Kdm1a);XM_037642322.2(CaMKI);XM_037642491.2(MYT1L);XM_037642585.2(Pka-R2);XM_037642586.2(Pka-R2);XM_037642921.2(Su(H));XM_037643086.2(--);XM_037643186.1(PDPR);XM_037643338.2(CCNE1);XM_037643343.2(CCNE1);XM_037643349.2(CCNE1);XM_037643410.2(--);XM_037643411.2(--);XM_037643412.2(--);XM_037643413.2(--);XM_037643414.2(--);XM_0376…
GO:1904948	midbrain dopaminergic neuron differentiation	15	18	4.33877e-15	1.80729e-13	XM_037647989.2(Hr38);XM_037647990.2(Hr38);XM_037647991.2(Hr38);XM_037647993.2(Hr38);XM_037647994.2(Hr38);XM_037647995.2(Hr38);XM_037647997.2(Hr38);XM_037647999.2(Hr38);XM_037648001.2(Hr38);XM_049411733.1(Hr38);XM_049411735.1(Hr38);XM_049411742.1(Hr38);XM_049411744.1(Hr38);XM_049411750.1(Hr38);XM_049411752.1(Hr38)
GO:0031323	regulation of cellular metabolic process	731	8039	4.51136e-15	1.86939e-13	XM_037642121.2(--);XM_037642123.2(--);XM_037642124.2(--);XM_037642132.2(MIB1);XM_037642133.2(MIB1);XM_037642138.2(Kdm1a);XM_037642322.2(CaMKI);XM_037642362.2(ari-2);XM_037642363.2(ari-2);XM_037642491.2(MYT1L);XM_037642585.2(Pka-R2);XM_037642586.2(Pka-R2);XM_037642921.2(Su(H));XM_037642966.2(rnf166);XM_037642992.2(SDCBP);XM_037643019.2(tbk1);XM_037643086.2(--);XM_037643186.1(PDPR);XM_037643338.2(C…
GO:0031581	hemidesmosome assembly	25	54	4.69297e-15	1.93457e-13	XM_037654206.2(Pak3);XM_037654207.2(Pak3);XM_037655303.2(CNOT9);XM_037665016.2(melk);XM_049417918.1(USP7);XM_049417919.1(USP7);XM_049417920.1(USP7);XM_049417921.1(USP7);XM_049417922.1(USP7);XM_049417923.1(USP7);XM_049417924.1(USP7);XM_049417925.1(USP7);XM_049417926.1(USP7);XM_049417927.1(USP7);XM_049417928.1(USP7);XM_049417929.1(USP7);XM_049417930.1(USP7);XM_049417931.1(USP7);XM_049417932.1(USP7)…
GO:0032269	negative regulation of cellular protein metabolic process	201	1615	4.96673e-15	2.03687e-13	XM_037642585.2(Pka-R2);XM_037642586.2(Pka-R2);XM_037642992.2(SDCBP);XM_037643338.2(CCNE1);XM_037643343.2(CCNE1);XM_037643349.2(CCNE1);XM_037643745.2(PTPN1);XM_037643753.2(PTPN1);XM_037644030.2(STK3);XM_037644236.2(RCOR3);XM_037644237.2(RCOR3);XM_037644822.2(SOCS6);XM_037644861.2(CRIM1);XM_037644863.2(CRIM1);XM_037646123.2(impact);XM_037646247.2(Unk);XM_037647628.2(Unk);XM_037648199.2(cpeb3);XM_03…
GO:0018991	oviposition	55	238	5.89592e-15	2.40138e-13	XM_037642921.2(Su(H));XM_037643940.2(SEPTIN7);XM_037643961.2(SEPTIN7);XM_037643971.2(SEPTIN7);XM_037644670.2(Rgs7);XM_037644671.2(Rgs7);XM_037644672.2(Rgs7);XM_037644751.2(CUTC);XM_037650891.2(UGDH);XM_037654544.2(BAX);XM_037655252.2(GNB5);XM_037655253.2(GNB5);XM_037655254.2(GNB5);XM_037655255.2(GNB5);XM_037655817.2(Unc13a);XM_037655818.2(Unc13a);XM_037655819.2(Unc13a);XM_037656998.2(B3GALT6);XM_…
GO:0043063	intercellular bridge organization	24	50	5.91591e-15	2.40138e-13	XM_037648529.2(hts);XM_037648532.2(hts);XM_037648533.2(hts);XM_037648534.2(hts);XM_037648535.2(hts);XM_037648536.2(hts);XM_037648537.2(hts);XM_037648538.2(hts);XM_037648540.2(hts);XM_037648541.2(hts);XM_037648542.2(hts);XM_037648543.2(hts);XM_037648544.2(hts);XM_037648545.2(hts);XM_037664037.2(cher);XM_037664038.2(cher);XM_037664415.2(PI4KB);XM_037664416.2(PI4KB);XM_037664417.2(PI4KB);XM_03766827…
GO:2000112	regulation of cellular macromolecule biosynthetic process	534	5533	6.76799e-15	2.7333e-13	XM_037642121.2(--);XM_037642123.2(--);XM_037642124.2(--);XM_037642138.2(Kdm1a);XM_037642322.2(CaMKI);XM_037642491.2(MYT1L);XM_037642585.2(Pka-R2);XM_037642586.2(Pka-R2);XM_037642921.2(Su(H));XM_037643086.2(--);XM_037643338.2(CCNE1);XM_037643343.2(CCNE1);XM_037643349.2(CCNE1);XM_037643410.2(--);XM_037643411.2(--);XM_037643412.2(--);XM_037643413.2(--);XM_037643414.2(--);XM_037643415.2(--);XM_037643…
GO:0045664	regulation of neuron differentiation	145	1042	7.32052e-15	2.94152e-13	XM_037642132.2(MIB1);XM_037642133.2(MIB1);XM_037642322.2(CaMKI);XM_037642368.2(Bicd2);XM_037642921.2(Su(H));XM_037643568.2(mbt);XM_037643933.2(Fbxo31);XM_037644174.2(PTK7);XM_037644203.2(actr2);XM_037644557.2(pros);XM_037644634.2(BSCL2);XM_037644636.2(BSCL2);XM_037644950.2(Trim9);XM_037646123.2(impact);XM_037646653.1(kidins220b);XM_037646723.2(--);XM_037647953.2(KATNB1);XM_037647954.2(KATNB1);XM_…
GO:0035520	monoubiquitinated protein deubiquitination	21	38	7.41572e-15	2.9648e-13	XM_049417918.1(USP7);XM_049417919.1(USP7);XM_049417920.1(USP7);XM_049417921.1(USP7);XM_049417922.1(USP7);XM_049417923.1(USP7);XM_049417924.1(USP7);XM_049417925.1(USP7);XM_049417926.1(USP7);XM_049417927.1(USP7);XM_049417928.1(USP7);XM_049417929.1(USP7);XM_049417930.1(USP7);XM_049417931.1(USP7);XM_049417932.1(USP7);XM_049417933.1(USP7);XM_049417934.1(USP7);XM_049417935.1(USP7);XM_049417936.1(USP7);…
GO:0035510	DNA dealkylation	25	55	8.01863e-15	3.18981e-13	XM_037672979.2(TDG);XM_037672980.2(TDG);XM_049417918.1(USP7);XM_049417919.1(USP7);XM_049417920.1(USP7);XM_049417921.1(USP7);XM_049417922.1(USP7);XM_049417923.1(USP7);XM_049417924.1(USP7);XM_049417925.1(USP7);XM_049417926.1(USP7);XM_049417927.1(USP7);XM_049417928.1(USP7);XM_049417929.1(USP7);XM_049417930.1(USP7);XM_049417931.1(USP7);XM_049417932.1(USP7);XM_049417933.1(USP7);XM_049417934.1(USP7);XM…
GO:0071407	cellular response to organic cyclic compound	119	790	8.14512e-15	3.21263e-13	XM_037644203.2(actr2);XM_037644670.2(Rgs7);XM_037644671.2(Rgs7);XM_037644672.2(Rgs7);XM_037644887.2(G-s-alpha-60A);XM_037644892.2(G-s-alpha-60A);XM_037645286.2(HNF4A);XM_037645306.2(HNF4A);XM_037646123.2(impact);XM_037646774.2(Tp53inp2);XM_037647989.2(Hr38);XM_037647990.2(Hr38);XM_037647991.2(Hr38);XM_037647993.2(Hr38);XM_037647994.2(Hr38);XM_037647995.2(Hr38);XM_037647997.2(Hr38);XM_037647999.2(…
GO:0007267	cell-cell signaling	254	2202	8.15676e-15	3.21263e-13	XM_037642132.2(MIB1);XM_037642133.2(MIB1);XM_037642185.2(rnf146);XM_037642368.2(Bicd2);XM_037642781.1(SYN);XM_037642921.2(Su(H));XM_037642945.2(--);XM_037642946.2(--);XM_037642947.2(--);XM_037642948.2(--);XM_037642992.2(SDCBP);XM_037644030.2(STK3);XM_037644174.2(PTK7);XM_037644226.2(mael);XM_037644565.2(Atxn1);XM_037644575.2(Atxn1);XM_037644581.2(Atxn1);XM_037644586.2(Atxn1);XM_037644592.2(Atxn1)…
GO:0036314	response to sterol	37	119	8.47114e-15	3.32002e-13	XM_037646774.2(Tp53inp2);XM_037651810.2(kmt5b);XM_037651811.2(kmt5b);XM_037654168.2(an3);XM_037654169.2(an3);XM_037654206.2(Pak3);XM_037654207.2(Pak3);XM_037655477.2(KDM6A);XM_037655480.2(KDM6A);XM_037655482.2(KDM6A);XM_037659384.2(ash2);XM_037661702.2(--);XM_037662759.2(DAG1);XM_037663972.2(BRWD1);XM_037667112.2(FTZ-F1);XM_037671658.2(HMGCS1);XM_037671661.2(HMGCS1);XM_049411235.1(Tp53inp2);XM_04…
GO:0032774	RNA biosynthetic process	511	5256	9.40937e-15	3.66965e-13	XM_037642121.2(--);XM_037642123.2(--);XM_037642124.2(--);XM_037642138.2(Kdm1a);XM_037642322.2(CaMKI);XM_037642491.2(MYT1L);XM_037642585.2(Pka-R2);XM_037642586.2(Pka-R2);XM_037642921.2(Su(H));XM_037643086.2(--);XM_037643294.2(Polr3b);XM_037643410.2(--);XM_037643411.2(--);XM_037643412.2(--);XM_037643413.2(--);XM_037643414.2(--);XM_037643415.2(--);XM_037643950.2(six1a);XM_037643956.2(hif1a);XM_03764…
GO:0009798	axis specification	99	606	9.58033e-15	3.7181e-13	XM_037642368.2(Bicd2);XM_037643019.2(tbk1);XM_037643475.2(PRKC2);XM_037643476.2(PRKC2);XM_037643477.2(PRKC2);XM_037643478.2(PRKC2);XM_037643950.2(six1a);XM_037647355.2(gnai1);XM_037651134.2(pax6a);XM_037651135.2(pax6a);XM_037653178.2(RASA3);XM_037654668.2(Egfr);XM_037654672.2(Egfr);XM_037655392.2(yap1);XM_037655393.2(yap1);XM_037655477.2(KDM6A);XM_037655480.2(KDM6A);XM_037655482.2(KDM6A);XM_03765…
GO:0080090	regulation of primary metabolic process	708	7765	9.7434e-15	3.75467e-13	XM_037642121.2(--);XM_037642123.2(--);XM_037642124.2(--);XM_037642132.2(MIB1);XM_037642133.2(MIB1);XM_037642138.2(Kdm1a);XM_037642322.2(CaMKI);XM_037642362.2(ari-2);XM_037642363.2(ari-2);XM_037642491.2(MYT1L);XM_037642585.2(Pka-R2);XM_037642586.2(Pka-R2);XM_037642921.2(Su(H));XM_037642966.2(rnf166);XM_037642992.2(SDCBP);XM_037643019.2(tbk1);XM_037643086.2(--);XM_037643186.1(PDPR);XM_037643338.2(C…
GO:0060070	canonical Wnt signaling pathway	81	448	9.76893e-15	3.75467e-13	XM_037642185.2(rnf146);XM_037642921.2(Su(H));XM_037642945.2(--);XM_037642946.2(--);XM_037642947.2(--);XM_037642948.2(--);XM_037644030.2(STK3);XM_037644174.2(PTK7);XM_037644226.2(mael);XM_037647989.2(Hr38);XM_037647990.2(Hr38);XM_037647991.2(Hr38);XM_037647993.2(Hr38);XM_037647994.2(Hr38);XM_037647995.2(Hr38);XM_037647997.2(Hr38);XM_037647999.2(Hr38);XM_037648001.2(Hr38);XM_037648043.2(fzd1);XM_03…
GO:0044093	positive regulation of molecular function	238	2029	1.03725e-14	3.9675e-13	XM_037642300.2(RCC1);XM_037642302.2(RCC1);XM_037642322.2(CaMKI);XM_037642479.2(RGS20);XM_037642585.2(Pka-R2);XM_037642586.2(Pka-R2);XM_037643019.2(tbk1);XM_037643568.2(mbt);XM_037644030.2(STK3);XM_037644557.2(pros);XM_037644670.2(Rgs7);XM_037644671.2(Rgs7);XM_037644672.2(Rgs7);XM_037646340.2(WRNIP1);XM_037646653.1(kidins220b);XM_037647468.2(PDP2);XM_037647989.2(Hr38);XM_037647990.2(Hr38);XM_03764…
GO:0051240	positive regulation of multicellular organismal process	216	1792	1.28422e-14	4.88864e-13	XM_037642585.2(Pka-R2);XM_037642586.2(Pka-R2);XM_037642921.2(Su(H));XM_037642992.2(SDCBP);XM_037643294.2(Polr3b);XM_037643338.2(CCNE1);XM_037643343.2(CCNE1);XM_037643349.2(CCNE1);XM_037643568.2(mbt);XM_037643933.2(Fbxo31);XM_037644174.2(PTK7);XM_037644203.2(actr2);XM_037644226.2(mael);XM_037644557.2(pros);XM_037644565.2(Atxn1);XM_037644575.2(Atxn1);XM_037644581.2(Atxn1);XM_037644586.2(Atxn1);XM_0…
GO:0031326	regulation of cellular biosynthetic process	555	5818	1.40734e-14	5.33183e-13	XM_037642121.2(--);XM_037642123.2(--);XM_037642124.2(--);XM_037642138.2(Kdm1a);XM_037642322.2(CaMKI);XM_037642491.2(MYT1L);XM_037642585.2(Pka-R2);XM_037642586.2(Pka-R2);XM_037642921.2(Su(H));XM_037643086.2(--);XM_037643186.1(PDPR);XM_037643338.2(CCNE1);XM_037643343.2(CCNE1);XM_037643349.2(CCNE1);XM_037643410.2(--);XM_037643411.2(--);XM_037643412.2(--);XM_037643413.2(--);XM_037643414.2(--);XM_0376…
GO:1900244	positive regulation of synaptic vesicle endocytosis	18	28	1.54353e-14	5.82007e-13	XM_037651117.1(Tango11);XM_037651118.2(Tango11);XM_037660278.2(DYRK1A);XM_037660279.2(DYRK1A);XM_037660280.2(DYRK1A);XM_037660281.2(DYRK1A);XM_037660282.2(DYRK1A);XM_037660284.2(DYRK1A);XM_037660286.2(DYRK1A);XM_049413274.1(CASK);XM_049413275.1(CASK);XM_049413276.1(CASK);XM_049413277.1(CASK);XM_049413278.1(CASK);XM_049413279.1(CASK);XM_049413280.1(CASK);XM_049416213.1(DYRK1A);XM_049416214.1(DYRK1…
GO:0061086	negative regulation of histone H3-K27 methylation	13	14	1.68275e-14	6.31507e-13	XM_037644236.2(RCOR3);XM_037644237.2(RCOR3);XM_037655477.2(KDM6A);XM_037655480.2(KDM6A);XM_037655482.2(KDM6A);XM_037656978.2(Rcor2);XM_049413734.1(KDM6A);XM_049413735.1(KDM6A);XM_049413736.1(KDM6A);XM_049413737.1(KDM6A);XM_049413739.1(KDM6A);XM_049413740.1(KDM6A);XM_049413741.1(KDM6A)
GO:0018108	peptidyl-tyrosine phosphorylation	60	282	1.89493e-14	7.07795e-13	XM_037643745.2(PTPN1);XM_037643753.2(PTPN1);XM_037644174.2(PTK7);XM_037644861.2(CRIM1);XM_037644863.2(CRIM1);XM_037653476.2(Cspg4);XM_037654668.2(Egfr);XM_037654672.2(Egfr);XM_037654913.2(Jak2);XM_037655152.2(Ptpn4);XM_037655153.2(Ptpn4);XM_037655156.2(Ptpn4);XM_037655157.2(Ptpn4);XM_037657088.2(EPHB2);XM_037657089.2(EPHB2);XM_037657090.2(EPHB2);XM_037657091.2(EPHB2);XM_037657092.2(EPHB2);XM_0376…
GO:0006816	calcium ion transport	79	437	2.10808e-14	7.83734e-13	XM_037644561.2(--);XM_037644609.2(SLC24A4);XM_037650153.2(FREM2);XM_037650440.2(Atp10a);XM_037650859.2(Atp8a1);XM_037650860.2(Atp8a1);XM_037650862.2(Atp8a1);XM_037650863.2(Atp8a1);XM_037650864.2(Atp8a1);XM_037654597.2(myoM);XM_037655252.2(GNB5);XM_037655253.2(GNB5);XM_037655254.2(GNB5);XM_037655255.2(GNB5);XM_037657153.2(olf186-F);XM_037657154.2(olf186-F);XM_037657272.2(YWHAE);XM_037657309.2(ATP1…
GO:0003008	system process	272	2423	2.12493e-14	7.86321e-13	XM_037642252.2(Epb41l3);XM_037642253.2(Epb41l3);XM_037642781.1(SYN);XM_037642921.2(Su(H));XM_037643051.1(CRYZ);XM_037643410.2(--);XM_037643411.2(--);XM_037643412.2(--);XM_037643413.2(--);XM_037643414.2(--);XM_037643415.2(--);XM_037643475.2(PRKC2);XM_037643476.2(PRKC2);XM_037643477.2(PRKC2);XM_037643478.2(PRKC2);XM_037643569.2(KCNK1);XM_037643572.2(KCNK1);XM_037643769.2(RDH12);XM_037644203.2(actr2…
GO:0035075	response to ecdysone	32	93	2.20324e-14	8.11528e-13	XM_037646774.2(Tp53inp2);XM_037651810.2(kmt5b);XM_037651811.2(kmt5b);XM_037654168.2(an3);XM_037654169.2(an3);XM_037654206.2(Pak3);XM_037654207.2(Pak3);XM_037655477.2(KDM6A);XM_037655480.2(KDM6A);XM_037655482.2(KDM6A);XM_037659384.2(ash2);XM_037661702.2(--);XM_037663972.2(BRWD1);XM_037667112.2(FTZ-F1);XM_049411235.1(Tp53inp2);XM_049413293.1(an3);XM_049413294.1(an3);XM_049413295.1(an3);XM_049413296…
GO:0007626	locomotory behavior	107	688	2.29678e-14	8.42081e-13	XM_037642585.2(Pka-R2);XM_037642586.2(Pka-R2);XM_037643410.2(--);XM_037643411.2(--);XM_037643412.2(--);XM_037643413.2(--);XM_037643414.2(--);XM_037643415.2(--);XM_037644565.2(Atxn1);XM_037644575.2(Atxn1);XM_037644581.2(Atxn1);XM_037644586.2(Atxn1);XM_037644592.2(Atxn1);XM_037644950.2(Trim9);XM_037647989.2(Hr38);XM_037647990.2(Hr38);XM_037647991.2(Hr38);XM_037647993.2(Hr38);XM_037647994.2(Hr38);XM…
GO:0048589	developmental growth	204	1674	2.57335e-14	9.39155e-13	XM_037642362.2(ari-2);XM_037642363.2(ari-2);XM_037642781.1(SYN);XM_037642921.2(Su(H));XM_037643410.2(--);XM_037643411.2(--);XM_037643412.2(--);XM_037643413.2(--);XM_037643414.2(--);XM_037643415.2(--);XM_037643940.2(SEPTIN7);XM_037643961.2(SEPTIN7);XM_037643971.2(SEPTIN7);XM_037644030.2(STK3);XM_037644174.2(PTK7);XM_037644203.2(actr2);XM_037644557.2(pros);XM_037644634.2(BSCL2);XM_037644636.2(BSCL2…
GO:0032435	negative regulation of proteasomal ubiquitin-dependent protein catabolic process	27	67	2.63378e-14	9.5682e-13	XM_037642992.2(SDCBP);XM_037669158.2(Bag6);XM_037669174.2(Bag6);XM_037673508.2(crb);XM_049417918.1(USP7);XM_049417919.1(USP7);XM_049417920.1(USP7);XM_049417921.1(USP7);XM_049417922.1(USP7);XM_049417923.1(USP7);XM_049417924.1(USP7);XM_049417925.1(USP7);XM_049417926.1(USP7);XM_049417927.1(USP7);XM_049417928.1(USP7);XM_049417929.1(USP7);XM_049417930.1(USP7);XM_049417931.1(USP7);XM_049417932.1(USP7);…
GO:0051179	localization	911	10499	2.95351e-14	1.0681e-12	XM_037642132.2(MIB1);XM_037642133.2(MIB1);XM_037642236.2(PXDN);XM_037642237.2(PXDN);XM_037642252.2(Epb41l3);XM_037642253.2(Epb41l3);XM_037642300.2(RCC1);XM_037642302.2(RCC1);XM_037642368.2(Bicd2);XM_037642578.2(--);XM_037642585.2(Pka-R2);XM_037642586.2(Pka-R2);XM_037642726.2(--);XM_037642781.1(SYN);XM_037642921.2(Su(H));XM_037642992.2(SDCBP);XM_037643019.2(tbk1);XM_037643086.2(--);XM_037643153.2(…
GO:0033043	regulation of organelle organization	248	2160	3.02374e-14	1.08855e-12	XM_037642112.2(nme6);XM_037642138.2(Kdm1a);XM_037642300.2(RCC1);XM_037642302.2(RCC1);XM_037642585.2(Pka-R2);XM_037642586.2(Pka-R2);XM_037642726.2(--);XM_037642731.2(--);XM_037642992.2(SDCBP);XM_037643019.2(tbk1);XM_037643338.2(CCNE1);XM_037643343.2(CCNE1);XM_037643349.2(CCNE1);XM_037643501.2(Mad2l1bp);XM_037643940.2(SEPTIN7);XM_037643961.2(SEPTIN7);XM_037643971.2(SEPTIN7);XM_037644203.2(actr2);XM…
GO:0031325	positive regulation of cellular metabolic process	393	3846	3.0898e-14	1.10732e-12	XM_037642121.2(--);XM_037642123.2(--);XM_037642124.2(--);XM_037642132.2(MIB1);XM_037642133.2(MIB1);XM_037642138.2(Kdm1a);XM_037642322.2(CaMKI);XM_037642362.2(ari-2);XM_037642363.2(ari-2);XM_037642585.2(Pka-R2);XM_037642586.2(Pka-R2);XM_037642921.2(Su(H));XM_037642966.2(rnf166);XM_037642992.2(SDCBP);XM_037643019.2(tbk1);XM_037643410.2(--);XM_037643411.2(--);XM_037643412.2(--);XM_037643413.2(--);XM…
GO:0018212	peptidyl-tyrosine modification	60	285	3.11942e-14	1.11292e-12	XM_037643745.2(PTPN1);XM_037643753.2(PTPN1);XM_037644174.2(PTK7);XM_037644861.2(CRIM1);XM_037644863.2(CRIM1);XM_037653476.2(Cspg4);XM_037654668.2(Egfr);XM_037654672.2(Egfr);XM_037654913.2(Jak2);XM_037655152.2(Ptpn4);XM_037655153.2(Ptpn4);XM_037655156.2(Ptpn4);XM_037655157.2(Ptpn4);XM_037657088.2(EPHB2);XM_037657089.2(EPHB2);XM_037657090.2(EPHB2);XM_037657091.2(EPHB2);XM_037657092.2(EPHB2);XM_0376…
GO:0071840	cellular component organization or biogenesis	954	11089	3.48961e-14	1.23944e-12	XM_037642112.2(nme6);XM_037642132.2(MIB1);XM_037642133.2(MIB1);XM_037642138.2(Kdm1a);XM_037642236.2(PXDN);XM_037642237.2(PXDN);XM_037642252.2(Epb41l3);XM_037642253.2(Epb41l3);XM_037642300.2(RCC1);XM_037642302.2(RCC1);XM_037642322.2(CaMKI);XM_037642347.2(tamm41);XM_037642368.2(Bicd2);XM_037642406.2(ADAMTS9);XM_037642491.2(MYT1L);XM_037642549.2(Cont);XM_037642585.2(Pka-R2);XM_037642586.2(Pka-R2);XM…
GO:0012501	programmed cell death	271	2423	3.71381e-14	1.3132e-12	XM_037642112.2(nme6);XM_037642406.2(ADAMTS9);XM_037642921.2(Su(H));XM_037643019.2(tbk1);XM_037643338.2(CCNE1);XM_037643343.2(CCNE1);XM_037643349.2(CCNE1);XM_037643568.2(mbt);XM_037643940.2(SEPTIN7);XM_037643956.2(hif1a);XM_037643961.2(SEPTIN7);XM_037643971.2(SEPTIN7);XM_037644030.2(STK3);XM_037644045.2(MAX);XM_037644046.2(MAX);XM_037644484.2(ITPKB);XM_037646159.1(SNX6);XM_037646160.2(SNX6);XM_037…
GO:0040034	regulation of development, heterochronic	26	63	4.00727e-14	1.4107e-12	XM_037642921.2(Su(H));XM_037647707.2(chn);XM_037647711.2(chn);XM_037650024.1(Eip74EF);XM_037650739.2(Eip74EF);XM_037650740.2(Eip74EF);XM_037650741.2(Eip74EF);XM_037650743.2(Eip74EF);XM_037650744.2(Eip74EF);XM_037650745.2(Eip74EF);XM_037650747.2(Eip74EF);XM_037650748.2(Eip74EF);XM_037650797.2(Apaf1);XM_037650961.2(brat);XM_037651134.2(pax6a);XM_037651135.2(pax6a);XM_037661834.2(Hr3);XM_037661835.2…
GO:0098693	regulation of synaptic vesicle cycle	27	68	4.07068e-14	1.42671e-12	XM_037642368.2(Bicd2);XM_037650900.2(brat);XM_037650902.2(brat);XM_037650903.2(brat);XM_037651117.1(Tango11);XM_037651118.2(Tango11);XM_037660278.2(DYRK1A);XM_037660279.2(DYRK1A);XM_037660280.2(DYRK1A);XM_037660281.2(DYRK1A);XM_037660282.2(DYRK1A);XM_037660284.2(DYRK1A);XM_037660286.2(DYRK1A);XM_037669549.2(Btbd9);XM_037671832.2(SYNJ1);XM_037671910.2(Plaa);XM_049412369.1(brat);XM_049412370.1(brat…
GO:0006796	phosphate-containing compound metabolic process	491	5051	4.21147e-14	1.46958e-12	XM_037642112.2(nme6);XM_037642138.2(Kdm1a);XM_037642243.2(UCKL1);XM_037642244.2(UCKL1);XM_037642322.2(CaMKI);XM_037642347.2(tamm41);XM_037642445.2(NAPEPLD);XM_037642446.2(NAPEPLD);XM_037642447.2(NAPEPLD);XM_037642448.2(NAPEPLD);XM_037642449.2(NAPEPLD);XM_037642585.2(Pka-R2);XM_037642586.2(Pka-R2);XM_037642992.2(SDCBP);XM_037643019.2(tbk1);XM_037643186.1(PDPR);XM_037643338.2(CCNE1);XM_037643343.2(…
GO:0051248	negative regulation of protein metabolic process	202	1661	4.28646e-14	1.48922e-12	XM_037642585.2(Pka-R2);XM_037642586.2(Pka-R2);XM_037642992.2(SDCBP);XM_037643338.2(CCNE1);XM_037643343.2(CCNE1);XM_037643349.2(CCNE1);XM_037643745.2(PTPN1);XM_037643753.2(PTPN1);XM_037644030.2(STK3);XM_037644236.2(RCOR3);XM_037644237.2(RCOR3);XM_037644329.2(Ubl7);XM_037644822.2(SOCS6);XM_037644861.2(CRIM1);XM_037644863.2(CRIM1);XM_037646123.2(impact);XM_037646247.2(Unk);XM_037647628.2(Unk);XM_037…
GO:0071495	cellular response to endogenous stimulus	209	1738	4.61325e-14	1.59578e-12	XM_037642921.2(Su(H));XM_037642992.2(SDCBP);XM_037643745.2(PTPN1);XM_037643753.2(PTPN1);XM_037643956.2(hif1a);XM_037644045.2(MAX);XM_037644046.2(MAX);XM_037644203.2(actr2);XM_037644206.2(v1g168210);XM_037644372.2(v1g168210);XM_037644489.2(GPHN);XM_037644490.2(GPHN);XM_037644491.2(GPHN);XM_037644492.2(GPHN);XM_037644670.2(Rgs7);XM_037644671.2(Rgs7);XM_037644672.2(Rgs7);XM_037644790.2(Fit1);XM_0376…
GO:0019827	stem cell population maintenance	71	377	5.46432e-14	1.87388e-12	XM_037642921.2(Su(H));XM_037643338.2(CCNE1);XM_037643343.2(CCNE1);XM_037643349.2(CCNE1);XM_037643950.2(six1a);XM_037644557.2(pros);XM_037648813.2(--);XM_037648837.2(RAPGEF6);XM_037648838.2(Rapgef2);XM_037648839.2(Rapgef2);XM_037648841.2(Rapgef2);XM_037648843.2(Rapgef2);XM_037649306.1(AdipoR);XM_037654168.2(an3);XM_037654169.2(an3);XM_037654668.2(Egfr);XM_037654672.2(Egfr);XM_037654913.2(Jak2);XM_…
GO:0098727	maintenance of cell number	71	377	5.46432e-14	1.87388e-12	XM_037642921.2(Su(H));XM_037643338.2(CCNE1);XM_037643343.2(CCNE1);XM_037643349.2(CCNE1);XM_037643950.2(six1a);XM_037644557.2(pros);XM_037648813.2(--);XM_037648837.2(RAPGEF6);XM_037648838.2(Rapgef2);XM_037648839.2(Rapgef2);XM_037648841.2(Rapgef2);XM_037648843.2(Rapgef2);XM_037649306.1(AdipoR);XM_037654168.2(an3);XM_037654169.2(an3);XM_037654668.2(Egfr);XM_037654672.2(Egfr);XM_037654913.2(Jak2);XM_…
GO:0043401	steroid hormone mediated signaling pathway	52	228	5.66517e-14	1.93442e-12	XM_037645286.2(HNF4A);XM_037645306.2(HNF4A);XM_037646774.2(Tp53inp2);XM_037647989.2(Hr38);XM_037647990.2(Hr38);XM_037647991.2(Hr38);XM_037647993.2(Hr38);XM_037647994.2(Hr38);XM_037647995.2(Hr38);XM_037647997.2(Hr38);XM_037647999.2(Hr38);XM_037648001.2(Hr38);XM_037648852.2(Daxx);XM_037654597.2(myoM);XM_037655303.2(CNOT9);XM_037655392.2(yap1);XM_037655393.2(yap1);XM_037661834.2(Hr3);XM_037661835.2(…
GO:0010628	positive regulation of gene expression	270	2421	5.86239e-14	1.99321e-12	XM_037642322.2(CaMKI);XM_037642585.2(Pka-R2);XM_037642586.2(Pka-R2);XM_037642921.2(Su(H));XM_037643294.2(Polr3b);XM_037643410.2(--);XM_037643411.2(--);XM_037643412.2(--);XM_037643413.2(--);XM_037643414.2(--);XM_037643415.2(--);XM_037643950.2(six1a);XM_037643956.2(hif1a);XM_037644045.2(MAX);XM_037644046.2(MAX);XM_037644206.2(v1g168210);XM_037644236.2(RCOR3);XM_037644237.2(RCOR3);XM_037644372.2(v1g…
GO:0006357	regulation of transcription by RNA polymerase II	298	2744	6.52185e-14	2.20799e-12	XM_037642322.2(CaMKI);XM_037642491.2(MYT1L);XM_037642585.2(Pka-R2);XM_037642586.2(Pka-R2);XM_037642921.2(Su(H));XM_037643410.2(--);XM_037643411.2(--);XM_037643412.2(--);XM_037643413.2(--);XM_037643414.2(--);XM_037643415.2(--);XM_037643950.2(six1a);XM_037643956.2(hif1a);XM_037644045.2(MAX);XM_037644046.2(MAX);XM_037644236.2(RCOR3);XM_037644237.2(RCOR3);XM_037644557.2(pros);XM_037644565.2(Atxn1);XM…
GO:0048570	notochord morphogenesis	15	20	7.18019e-14	2.42058e-12	XM_037644861.2(CRIM1);XM_037644863.2(CRIM1);XM_037655477.2(KDM6A);XM_037655480.2(KDM6A);XM_037655482.2(KDM6A);XM_049413734.1(KDM6A);XM_049413735.1(KDM6A);XM_049413736.1(KDM6A);XM_049413737.1(KDM6A);XM_049413739.1(KDM6A);XM_049413740.1(KDM6A);XM_049413741.1(KDM6A);XM_049420441.1(CRIM1);XM_049420442.1(CRIM1);XM_049420443.1(CRIM1)
GO:0032879	regulation of localization	335	3180	8.0131e-14	2.68997e-12	XM_037642132.2(MIB1);XM_037642133.2(MIB1);XM_037642300.2(RCC1);XM_037642302.2(RCC1);XM_037642368.2(Bicd2);XM_037642585.2(Pka-R2);XM_037642586.2(Pka-R2);XM_037642921.2(Su(H));XM_037642992.2(SDCBP);XM_037643153.2(Cubn);XM_037643338.2(CCNE1);XM_037643343.2(CCNE1);XM_037643349.2(CCNE1);XM_037643569.2(KCNK1);XM_037643572.2(KCNK1);XM_037643745.2(PTPN1);XM_037643753.2(PTPN1);XM_037643933.2(Fbxo31);XM_03…
GO:0048646	anatomical structure formation involved in morphogenesis	241	2104	9.57788e-14	3.20175e-12	XM_037642132.2(MIB1);XM_037642133.2(MIB1);XM_037642368.2(Bicd2);XM_037642585.2(Pka-R2);XM_037642586.2(Pka-R2);XM_037642921.2(Su(H));XM_037643338.2(CCNE1);XM_037643343.2(CCNE1);XM_037643349.2(CCNE1);XM_037643940.2(SEPTIN7);XM_037643950.2(six1a);XM_037643961.2(SEPTIN7);XM_037643971.2(SEPTIN7);XM_037644174.2(PTK7);XM_037644203.2(actr2);XM_037644557.2(pros);XM_037644790.2(Fit1);XM_037644861.2(CRIM1);…
GO:0009719	response to endogenous stimulus	245	2149	9.699e-14	3.22867e-12	XM_037642921.2(Su(H));XM_037642992.2(SDCBP);XM_037643410.2(--);XM_037643411.2(--);XM_037643412.2(--);XM_037643413.2(--);XM_037643414.2(--);XM_037643415.2(--);XM_037643745.2(PTPN1);XM_037643753.2(PTPN1);XM_037643956.2(hif1a);XM_037644045.2(MAX);XM_037644046.2(MAX);XM_037644098.2(Bckdha);XM_037644203.2(actr2);XM_037644206.2(v1g168210);XM_037644372.2(v1g168210);XM_037644489.2(GPHN);XM_037644490.2(GP…
GO:0048085	adult chitin-containing cuticle pigmentation	26	65	9.76971e-14	3.23866e-12	XM_037643410.2(--);XM_037643411.2(--);XM_037643412.2(--);XM_037643413.2(--);XM_037643414.2(--);XM_037643415.2(--);XM_037647989.2(Hr38);XM_037647990.2(Hr38);XM_037647991.2(Hr38);XM_037647993.2(Hr38);XM_037647994.2(Hr38);XM_037647995.2(Hr38);XM_037647997.2(Hr38);XM_037647999.2(Hr38);XM_037648001.2(Hr38);XM_037663141.2(MAP3K15);XM_037663143.2(MAP3K15);XM_037663147.2(MAP3K15);XM_037663148.2(MAP3K15);…
GO:0016340	calcium-dependent cell-matrix adhesion	13	15	1.17852e-13	3.89059e-12	XM_037655485.2(mys);XM_037662759.2(DAG1);XM_049413742.1(mys);XM_049413743.1(mys);XM_049413744.1(mys);XM_049413745.1(mys);XM_049413747.1(mys);XM_049413748.1(mys);XM_049413749.1(mys);XM_049413750.1(mys);XM_049413751.1(mys);XM_049413752.1(mys);XM_049416763.1(DAG1)
GO:0030534	adult behavior	75	417	1.26441e-13	4.15689e-12	XM_037642585.2(Pka-R2);XM_037642586.2(Pka-R2);XM_037642781.1(SYN);XM_037644565.2(Atxn1);XM_037644575.2(Atxn1);XM_037644581.2(Atxn1);XM_037644586.2(Atxn1);XM_037644592.2(Atxn1);XM_037644887.2(G-s-alpha-60A);XM_037644892.2(G-s-alpha-60A);XM_037647989.2(Hr38);XM_037647990.2(Hr38);XM_037647991.2(Hr38);XM_037647993.2(Hr38);XM_037647994.2(Hr38);XM_037647995.2(Hr38);XM_037647997.2(Hr38);XM_037647999.2(H…
GO:0008283	cell population proliferation	255	2267	1.27954e-13	4.18932e-12	XM_037642132.2(MIB1);XM_037642133.2(MIB1);XM_037642362.2(ari-2);XM_037642363.2(ari-2);XM_037642921.2(Su(H));XM_037642992.2(SDCBP);XM_037643338.2(CCNE1);XM_037643343.2(CCNE1);XM_037643349.2(CCNE1);XM_037643410.2(--);XM_037643411.2(--);XM_037643412.2(--);XM_037643413.2(--);XM_037643414.2(--);XM_037643415.2(--);XM_037643475.2(PRKC2);XM_037643476.2(PRKC2);XM_037643477.2(PRKC2);XM_037643478.2(PRKC2);X…
GO:0034654	nucleobase-containing compound biosynthetic process	610	6586	1.28751e-13	4.19812e-12	XM_037642112.2(nme6);XM_037642121.2(--);XM_037642123.2(--);XM_037642124.2(--);XM_037642138.2(Kdm1a);XM_037642243.2(UCKL1);XM_037642244.2(UCKL1);XM_037642322.2(CaMKI);XM_037642347.2(tamm41);XM_037642491.2(MYT1L);XM_037642585.2(Pka-R2);XM_037642586.2(Pka-R2);XM_037642921.2(Su(H));XM_037643086.2(--);XM_037643186.1(PDPR);XM_037643294.2(Polr3b);XM_037643338.2(CCNE1);XM_037643343.2(CCNE1);XM_037643349.…
GO:0045893	positive regulation of transcription, DNA-templated	211	1778	1.30345e-13	4.23275e-12	XM_037642121.2(--);XM_037642123.2(--);XM_037642124.2(--);XM_037642322.2(CaMKI);XM_037642585.2(Pka-R2);XM_037642586.2(Pka-R2);XM_037642921.2(Su(H));XM_037643410.2(--);XM_037643411.2(--);XM_037643412.2(--);XM_037643413.2(--);XM_037643414.2(--);XM_037643415.2(--);XM_037643950.2(six1a);XM_037643956.2(hif1a);XM_037644045.2(MAX);XM_037644046.2(MAX);XM_037644236.2(RCOR3);XM_037644237.2(RCOR3);XM_0376445…
GO:0016571	histone methylation	54	248	1.41386e-13	4.57263e-12	XM_037644236.2(RCOR3);XM_037644237.2(RCOR3);XM_037651810.2(kmt5b);XM_037651811.2(kmt5b);XM_037653785.2(SMYD5);XM_037655392.2(yap1);XM_037655393.2(yap1);XM_037655477.2(KDM6A);XM_037655480.2(KDM6A);XM_037655482.2(KDM6A);XM_037655817.2(Unc13a);XM_037655818.2(Unc13a);XM_037655819.2(Unc13a);XM_037656978.2(Rcor2);XM_037657810.2(KMT5A);XM_037659384.2(ash2);XM_037667106.2(Suz12);XM_037667108.2(Suz12);XM_…
GO:0034968	histone lysine methylation	49	211	1.44443e-13	4.65259e-12	XM_037644236.2(RCOR3);XM_037644237.2(RCOR3);XM_037651810.2(kmt5b);XM_037651811.2(kmt5b);XM_037653785.2(SMYD5);XM_037655392.2(yap1);XM_037655393.2(yap1);XM_037655477.2(KDM6A);XM_037655480.2(KDM6A);XM_037655482.2(KDM6A);XM_037655817.2(Unc13a);XM_037655818.2(Unc13a);XM_037655819.2(Unc13a);XM_037656978.2(Rcor2);XM_037657810.2(KMT5A);XM_037659384.2(ash2);XM_037667106.2(Suz12);XM_037667108.2(Suz12);XM_…
GO:0009628	response to abiotic stimulus	258	2308	1.81013e-13	5.80703e-12	XM_037642185.2(rnf146);XM_037642322.2(CaMKI);XM_037642585.2(Pka-R2);XM_037642586.2(Pka-R2);XM_037642781.1(SYN);XM_037642921.2(Su(H));XM_037643410.2(--);XM_037643411.2(--);XM_037643412.2(--);XM_037643413.2(--);XM_037643414.2(--);XM_037643415.2(--);XM_037643745.2(PTPN1);XM_037643753.2(PTPN1);XM_037643956.2(hif1a);XM_037644030.2(STK3);XM_037644203.2(actr2);XM_037644565.2(Atxn1);XM_037644575.2(Atxn1)…
GO:0051674	localization of cell	222	1907	2.02507e-13	6.47048e-12	XM_037642726.2(--);XM_037642921.2(Su(H));XM_037642992.2(SDCBP);XM_037643086.2(--);XM_037643410.2(--);XM_037643411.2(--);XM_037643412.2(--);XM_037643413.2(--);XM_037643414.2(--);XM_037643415.2(--);XM_037643568.2(mbt);XM_037643933.2(Fbxo31);XM_037643950.2(six1a);XM_037643956.2(hif1a);XM_037644030.2(STK3);XM_037644174.2(PTK7);XM_037644203.2(actr2);XM_037644557.2(pros);XM_037644790.2(Fit1);XM_0376461…
GO:0006793	phosphorus metabolic process	509	5323	2.10215e-13	6.68988e-12	XM_037642112.2(nme6);XM_037642138.2(Kdm1a);XM_037642243.2(UCKL1);XM_037642244.2(UCKL1);XM_037642322.2(CaMKI);XM_037642347.2(tamm41);XM_037642445.2(NAPEPLD);XM_037642446.2(NAPEPLD);XM_037642447.2(NAPEPLD);XM_037642448.2(NAPEPLD);XM_037642449.2(NAPEPLD);XM_037642585.2(Pka-R2);XM_037642586.2(Pka-R2);XM_037642992.2(SDCBP);XM_037643019.2(tbk1);XM_037643186.1(PDPR);XM_037643338.2(CCNE1);XM_037643343.2(…
GO:0097305	response to alcohol	98	627	2.13593e-13	6.77029e-12	XM_037642585.2(Pka-R2);XM_037642586.2(Pka-R2);XM_037642781.1(SYN);XM_037643475.2(PRKC2);XM_037643476.2(PRKC2);XM_037643477.2(PRKC2);XM_037643478.2(PRKC2);XM_037644203.2(actr2);XM_037644206.2(v1g168210);XM_037644372.2(v1g168210);XM_037646774.2(Tp53inp2);XM_037648034.2(KLF6);XM_037651134.2(pax6a);XM_037651135.2(pax6a);XM_037651810.2(kmt5b);XM_037651811.2(kmt5b);XM_037653489.2(CDK13);XM_037654168.2(…
GO:0051173	positive regulation of nitrogen compound metabolic process	371	3632	2.16418e-13	6.83264e-12	XM_037642121.2(--);XM_037642123.2(--);XM_037642124.2(--);XM_037642132.2(MIB1);XM_037642133.2(MIB1);XM_037642138.2(Kdm1a);XM_037642322.2(CaMKI);XM_037642362.2(ari-2);XM_037642363.2(ari-2);XM_037642585.2(Pka-R2);XM_037642586.2(Pka-R2);XM_037642921.2(Su(H));XM_037642966.2(rnf166);XM_037642992.2(SDCBP);XM_037643019.2(tbk1);XM_037643410.2(--);XM_037643411.2(--);XM_037643412.2(--);XM_037643413.2(--);XM…
GO:0007485	imaginal disc-derived male genitalia development	25	62	2.33991e-13	7.35822e-12	XM_037644174.2(PTK7);XM_037648837.2(RAPGEF6);XM_037648838.2(Rapgef2);XM_037648839.2(Rapgef2);XM_037648841.2(Rapgef2);XM_037648843.2(Rapgef2);XM_037655485.2(mys);XM_037656971.2(Myo61F);XM_037656972.2(Myo61F);XM_037656973.2(Myo61F);XM_037668006.2(Map3k9);XM_037668177.2(Dll);XM_049412009.1(RAPGEF6);XM_049412010.1(RAPGEF6);XM_049412011.1(Rapgef2);XM_049413742.1(mys);XM_049413743.1(mys);XM_049413744.1…
GO:1901700	response to oxygen-containing compound	247	2190	2.47038e-13	7.71379e-12	XM_037642185.2(rnf146);XM_037642585.2(Pka-R2);XM_037642586.2(Pka-R2);XM_037642781.1(SYN);XM_037643410.2(--);XM_037643411.2(--);XM_037643412.2(--);XM_037643413.2(--);XM_037643414.2(--);XM_037643415.2(--);XM_037643475.2(PRKC2);XM_037643476.2(PRKC2);XM_037643477.2(PRKC2);XM_037643478.2(PRKC2);XM_037643745.2(PTPN1);XM_037643753.2(PTPN1);XM_037643956.2(hif1a);XM_037644045.2(MAX);XM_037644046.2(MAX);XM…
GO:0010941	regulation of cell death	243	2145	2.47237e-13	7.71379e-12	XM_037642185.2(rnf146);XM_037642406.2(ADAMTS9);XM_037642921.2(Su(H));XM_037643019.2(tbk1);XM_037643338.2(CCNE1);XM_037643343.2(CCNE1);XM_037643349.2(CCNE1);XM_037643568.2(mbt);XM_037643940.2(SEPTIN7);XM_037643956.2(hif1a);XM_037643961.2(SEPTIN7);XM_037643971.2(SEPTIN7);XM_037644030.2(STK3);XM_037646123.2(impact);XM_037646774.2(Tp53inp2);XM_037646897.2(UBC5A);XM_037647439.2(SCRT1);XM_037647953.2(K…
GO:0016331	morphogenesis of embryonic epithelium	88	538	2.78231e-13	8.64691e-12	XM_037642132.2(MIB1);XM_037642133.2(MIB1);XM_037642252.2(Epb41l3);XM_037642253.2(Epb41l3);XM_037643410.2(--);XM_037643411.2(--);XM_037643412.2(--);XM_037643413.2(--);XM_037643414.2(--);XM_037643415.2(--);XM_037644174.2(PTK7);XM_037644203.2(actr2);XM_037648837.2(RAPGEF6);XM_037648838.2(Rapgef2);XM_037648839.2(Rapgef2);XM_037648841.2(Rapgef2);XM_037648843.2(Rapgef2);XM_037650797.2(Apaf1);XM_0376534…
GO:0007411	axon guidance	112	763	2.9683e-13	9.18901e-12	XM_037642585.2(Pka-R2);XM_037642586.2(Pka-R2);XM_037643745.2(PTPN1);XM_037643753.2(PTPN1);XM_037644174.2(PTK7);XM_037644557.2(pros);XM_037644950.2(Trim9);XM_037648043.2(fzd1);XM_037648529.2(hts);XM_037648532.2(hts);XM_037648533.2(hts);XM_037648534.2(hts);XM_037648535.2(hts);XM_037648536.2(hts);XM_037648537.2(hts);XM_037648538.2(hts);XM_037648540.2(hts);XM_037648541.2(hts);XM_037648542.2(hts);XM_0…
GO:0022604	regulation of cell morphogenesis	127	910	3.03094e-13	9.34656e-12	XM_037642368.2(Bicd2);XM_037643933.2(Fbxo31);XM_037643940.2(SEPTIN7);XM_037643961.2(SEPTIN7);XM_037643971.2(SEPTIN7);XM_037644203.2(actr2);XM_037644557.2(pros);XM_037644634.2(BSCL2);XM_037644636.2(BSCL2);XM_037644790.2(Fit1);XM_037644950.2(Trim9);XM_037646723.2(--);XM_037646977.2(jub);XM_037646982.2(jub);XM_037648043.2(fzd1);XM_037648191.1(Dctn1);XM_037648428.2(zranb1-a);XM_037648708.2(sli);XM_03…
GO:0016458	gene silencing	112	764	3.23991e-13	9.95241e-12	XM_037642138.2(Kdm1a);XM_037644236.2(RCOR3);XM_037644237.2(RCOR3);XM_037645286.2(HNF4A);XM_037645306.2(HNF4A);XM_037646977.2(jub);XM_037646982.2(jub);XM_037650455.2(exd1);XM_037650627.2(HPS5);XM_037651810.2(kmt5b);XM_037651811.2(kmt5b);XM_037654168.2(an3);XM_037654169.2(an3);XM_037654913.2(Jak2);XM_037655082.2(Nup107);XM_037655303.2(CNOT9);XM_037655477.2(KDM6A);XM_037655480.2(KDM6A);XM_037655482.…
GO:0016055	Wnt signaling pathway	100	651	3.59046e-13	1.09868e-11	XM_037642185.2(rnf146);XM_037642921.2(Su(H));XM_037642945.2(--);XM_037642946.2(--);XM_037642947.2(--);XM_037642948.2(--);XM_037644030.2(STK3);XM_037644174.2(PTK7);XM_037644226.2(mael);XM_037644790.2(Fit1);XM_037647753.2(BRD7);XM_037647989.2(Hr38);XM_037647990.2(Hr38);XM_037647991.2(Hr38);XM_037647993.2(Hr38);XM_037647994.2(Hr38);XM_037647995.2(Hr38);XM_037647997.2(Hr38);XM_037647999.2(Hr38);XM_03…
GO:0051924	regulation of calcium ion transport	44	180	3.74704e-13	1.1422e-11	XM_037655252.2(GNB5);XM_037655253.2(GNB5);XM_037655254.2(GNB5);XM_037655255.2(GNB5);XM_037657153.2(olf186-F);XM_037657154.2(olf186-F);XM_037657272.2(YWHAE);XM_037657576.2(sestd1);XM_037661030.2(PPP2CB);XM_037661037.2(PPP2CB);XM_037661077.2(Usp2);XM_037661078.2(Usp2);XM_037663842.2(--);XM_037663843.2(--);XM_037664217.2(ATG5);XM_037664218.2(ATG5);XM_037664287.2(Itpr1);XM_037667579.2(PLA2G6);XM_0376…
GO:0035160	maintenance of epithelial integrity, open tracheal system	18	32	4.19707e-13	1.2745e-11	XM_037643019.2(tbk1);XM_037654668.2(Egfr);XM_037654672.2(Egfr);XM_037655485.2(mys);XM_037660591.2(LAC);XM_049413473.1(Egfr);XM_049413474.1(Egfr);XM_049413475.1(Egfr);XM_049413742.1(mys);XM_049413743.1(mys);XM_049413744.1(mys);XM_049413745.1(mys);XM_049413747.1(mys);XM_049413748.1(mys);XM_049413749.1(mys);XM_049413750.1(mys);XM_049413751.1(mys);XM_049413752.1(mys)
GO:0071383	cellular response to steroid hormone stimulus	61	311	5.19582e-13	1.57179e-11	XM_037645286.2(HNF4A);XM_037645306.2(HNF4A);XM_037646774.2(Tp53inp2);XM_037647989.2(Hr38);XM_037647990.2(Hr38);XM_037647991.2(Hr38);XM_037647993.2(Hr38);XM_037647994.2(Hr38);XM_037647995.2(Hr38);XM_037647997.2(Hr38);XM_037647999.2(Hr38);XM_037648001.2(Hr38);XM_037648852.2(Daxx);XM_037654597.2(myoM);XM_037655303.2(CNOT9);XM_037655392.2(yap1);XM_037655393.2(yap1);XM_037660714.2(AIFM1);XM_037661030.…
GO:0010720	positive regulation of cell development	106	712	5.3112e-13	1.5964e-11	XM_037642585.2(Pka-R2);XM_037642586.2(Pka-R2);XM_037643568.2(mbt);XM_037643933.2(Fbxo31);XM_037644174.2(PTK7);XM_037644203.2(actr2);XM_037644557.2(pros);XM_037644565.2(Atxn1);XM_037644575.2(Atxn1);XM_037644581.2(Atxn1);XM_037644586.2(Atxn1);XM_037644592.2(Atxn1);XM_037644634.2(BSCL2);XM_037644636.2(BSCL2);XM_037644887.2(G-s-alpha-60A);XM_037644892.2(G-s-alpha-60A);XM_037646123.2(impact);XM_037646…
GO:0048870	cell motility	220	1903	5.31731e-13	1.5964e-11	XM_037642726.2(--);XM_037642921.2(Su(H));XM_037642992.2(SDCBP);XM_037643086.2(--);XM_037643410.2(--);XM_037643411.2(--);XM_037643412.2(--);XM_037643413.2(--);XM_037643414.2(--);XM_037643415.2(--);XM_037643568.2(mbt);XM_037643933.2(Fbxo31);XM_037643950.2(six1a);XM_037643956.2(hif1a);XM_037644030.2(STK3);XM_037644174.2(PTK7);XM_037644203.2(actr2);XM_037644557.2(pros);XM_037644790.2(Fit1);XM_0376461…
GO:0007498	mesoderm development	65	344	5.41762e-13	1.6204e-11	XM_037643950.2(six1a);XM_037644893.2(tx);XM_037646977.2(jub);XM_037646982.2(jub);XM_037648708.2(sli);XM_037648875.2(mapkap1);XM_037650891.2(UGDH);XM_037651489.2(AAEL011121);XM_037655392.2(yap1);XM_037655393.2(yap1);XM_037655477.2(KDM6A);XM_037655480.2(KDM6A);XM_037655482.2(KDM6A);XM_037656971.2(Myo61F);XM_037656972.2(Myo61F);XM_037656973.2(Myo61F);XM_037657126.2(GBETA1);XM_037657842.2(TBX3);XM_03…
GO:0048806	genitalia development	42	168	5.68144e-13	1.69294e-11	XM_037643338.2(CCNE1);XM_037643343.2(CCNE1);XM_037643349.2(CCNE1);XM_037644174.2(PTK7);XM_037644484.2(ITPKB);XM_037644790.2(Fit1);XM_037646591.2(SMG1);XM_037648837.2(RAPGEF6);XM_037648838.2(Rapgef2);XM_037648839.2(Rapgef2);XM_037648841.2(Rapgef2);XM_037648843.2(Rapgef2);XM_037650602.2(ILK);XM_037654668.2(Egfr);XM_037654672.2(Egfr);XM_037655485.2(mys);XM_037656971.2(Myo61F);XM_037656972.2(Myo61F);…
GO:0045165	cell fate commitment	141	1060	5.98376e-13	1.77637e-11	XM_037642132.2(MIB1);XM_037642133.2(MIB1);XM_037642368.2(Bicd2);XM_037642921.2(Su(H));XM_037643338.2(CCNE1);XM_037643343.2(CCNE1);XM_037643349.2(CCNE1);XM_037643410.2(--);XM_037643411.2(--);XM_037643412.2(--);XM_037643413.2(--);XM_037643414.2(--);XM_037643415.2(--);XM_037643950.2(six1a);XM_037644030.2(STK3);XM_037644557.2(pros);XM_037647355.2(gnai1);XM_037647707.2(chn);XM_037647711.2(chn);XM_0376…
GO:0048585	negative regulation of response to stimulus	239	2122	7.41401e-13	2.19278e-11	XM_037642185.2(rnf146);XM_037642236.2(PXDN);XM_037642237.2(PXDN);XM_037642479.2(RGS20);XM_037642585.2(Pka-R2);XM_037642586.2(Pka-R2);XM_037642945.2(--);XM_037642946.2(--);XM_037642947.2(--);XM_037642948.2(--);XM_037643745.2(PTPN1);XM_037643753.2(PTPN1);XM_037644030.2(STK3);XM_037644174.2(PTK7);XM_037644226.2(mael);XM_037644565.2(Atxn1);XM_037644575.2(Atxn1);XM_037644581.2(Atxn1);XM_037644586.2(At…
GO:0080040	positive regulation of cellular response to phosphate starvation	14	19	7.5665e-13	2.22137e-11	XM_037654713.2(Galt);XM_037654714.2(Galt);XM_037654727.2(Galt);XM_037654728.2(Galt);XM_037655025.2(Arp8);XM_037655716.2(mtmr10-b);XM_049413492.1(Galt);XM_049413561.1(Arp8);XM_049413562.1(Arp8);XM_049413563.1(Arp8);XM_049413564.1(Arp8);XM_049413565.1(Arp8);XM_049413566.1(Arp8);XM_049413567.1(Arp8)
GO:0140255	regulation of cellular response to phosphate starvation	14	19	7.5665e-13	2.22137e-11	XM_037654713.2(Galt);XM_037654714.2(Galt);XM_037654727.2(Galt);XM_037654728.2(Galt);XM_037655025.2(Arp8);XM_037655716.2(mtmr10-b);XM_049413492.1(Galt);XM_049413561.1(Arp8);XM_049413562.1(Arp8);XM_049413563.1(Arp8);XM_049413564.1(Arp8);XM_049413565.1(Arp8);XM_049413566.1(Arp8);XM_049413567.1(Arp8)
GO:0043067	regulation of programmed cell death	217	1877	7.80339e-13	2.28249e-11	XM_037642406.2(ADAMTS9);XM_037642921.2(Su(H));XM_037643019.2(tbk1);XM_037643338.2(CCNE1);XM_037643343.2(CCNE1);XM_037643349.2(CCNE1);XM_037643568.2(mbt);XM_037643940.2(SEPTIN7);XM_037643956.2(hif1a);XM_037643961.2(SEPTIN7);XM_037643971.2(SEPTIN7);XM_037644030.2(STK3);XM_037646774.2(Tp53inp2);XM_037646897.2(UBC5A);XM_037647439.2(SCRT1);XM_037647989.2(Hr38);XM_037647990.2(Hr38);XM_037647991.2(Hr38)…
GO:0045597	positive regulation of cell differentiation	137	1023	7.85029e-13	2.2878e-11	XM_037642406.2(ADAMTS9);XM_037642445.2(NAPEPLD);XM_037642446.2(NAPEPLD);XM_037642447.2(NAPEPLD);XM_037642448.2(NAPEPLD);XM_037642449.2(NAPEPLD);XM_037642585.2(Pka-R2);XM_037642586.2(Pka-R2);XM_037642921.2(Su(H));XM_037642945.2(--);XM_037642946.2(--);XM_037642947.2(--);XM_037642948.2(--);XM_037642992.2(SDCBP);XM_037643568.2(mbt);XM_037643933.2(Fbxo31);XM_037644174.2(PTK7);XM_037644203.2(actr2);XM_…
GO:0030901	midbrain development	19	37	8.4463e-13	2.44359e-11	XM_037647953.2(KATNB1);XM_037647954.2(KATNB1);XM_037647955.2(KATNB1);XM_037647989.2(Hr38);XM_037647990.2(Hr38);XM_037647991.2(Hr38);XM_037647993.2(Hr38);XM_037647994.2(Hr38);XM_037647995.2(Hr38);XM_037647997.2(Hr38);XM_037647999.2(Hr38);XM_037648001.2(Hr38);XM_049411733.1(Hr38);XM_049411735.1(Hr38);XM_049411742.1(Hr38);XM_049411744.1(Hr38);XM_049411750.1(Hr38);XM_049411752.1(Hr38);XM_049413857.1(…
GO:0048079	regulation of cuticle pigmentation	19	37	8.4463e-13	2.44359e-11	XM_037647989.2(Hr38);XM_037647990.2(Hr38);XM_037647991.2(Hr38);XM_037647993.2(Hr38);XM_037647994.2(Hr38);XM_037647995.2(Hr38);XM_037647997.2(Hr38);XM_037647999.2(Hr38);XM_037648001.2(Hr38);XM_037663141.2(MAP3K15);XM_037663143.2(MAP3K15);XM_037663147.2(MAP3K15);XM_037663148.2(MAP3K15);XM_049411733.1(Hr38);XM_049411735.1(Hr38);XM_049411742.1(Hr38);XM_049411744.1(Hr38);XM_049411750.1(Hr38);XM_049411…
GO:0045935	positive regulation of nucleobase-containing compound metabolic process	258	2343	9.63245e-13	2.77666e-11	XM_037642121.2(--);XM_037642123.2(--);XM_037642124.2(--);XM_037642138.2(Kdm1a);XM_037642322.2(CaMKI);XM_037642585.2(Pka-R2);XM_037642586.2(Pka-R2);XM_037642921.2(Su(H));XM_037643410.2(--);XM_037643411.2(--);XM_037643412.2(--);XM_037643413.2(--);XM_037643414.2(--);XM_037643415.2(--);XM_037643950.2(six1a);XM_037643956.2(hif1a);XM_037644045.2(MAX);XM_037644046.2(MAX);XM_037644236.2(RCOR3);XM_0376442…
GO:0110053	regulation of actin filament organization	63	332	1.01214e-12	2.90708e-11	XM_037644203.2(actr2);XM_037648043.2(fzd1);XM_037648529.2(hts);XM_037648532.2(hts);XM_037648533.2(hts);XM_037648534.2(hts);XM_037648535.2(hts);XM_037648536.2(hts);XM_037648537.2(hts);XM_037648538.2(hts);XM_037648540.2(hts);XM_037648541.2(hts);XM_037648542.2(hts);XM_037648543.2(hts);XM_037648544.2(hts);XM_037648545.2(hts);XM_037648683.2(Abp1);XM_037648684.2(Abp1);XM_037653489.2(CDK13);XM_037655308…
GO:0040008	regulation of growth	178	1456	1.02086e-12	2.91348e-11	XM_037642112.2(nme6);XM_037642585.2(Pka-R2);XM_037642586.2(Pka-R2);XM_037642921.2(Su(H));XM_037642992.2(SDCBP);XM_037643956.2(hif1a);XM_037644030.2(STK3);XM_037644203.2(actr2);XM_037644557.2(pros);XM_037644634.2(BSCL2);XM_037644636.2(BSCL2);XM_037644822.2(SOCS6);XM_037644861.2(CRIM1);XM_037644863.2(CRIM1);XM_037646313.2(smurf2);XM_037646694.2(katna1);XM_037646977.2(jub);XM_037646982.2(jub);XM_037…
GO:0051661	maintenance of centrosome location	21	46	1.0217e-12	2.91348e-11	XM_049417918.1(USP7);XM_049417919.1(USP7);XM_049417920.1(USP7);XM_049417921.1(USP7);XM_049417922.1(USP7);XM_049417923.1(USP7);XM_049417924.1(USP7);XM_049417925.1(USP7);XM_049417926.1(USP7);XM_049417927.1(USP7);XM_049417928.1(USP7);XM_049417929.1(USP7);XM_049417930.1(USP7);XM_049417931.1(USP7);XM_049417932.1(USP7);XM_049417933.1(USP7);XM_049417934.1(USP7);XM_049417935.1(USP7);XM_049417936.1(USP7);…
GO:0042335	cuticle development	52	245	1.14233e-12	3.24585e-11	XM_037642252.2(Epb41l3);XM_037642253.2(Epb41l3);XM_037643410.2(--);XM_037643411.2(--);XM_037643412.2(--);XM_037643413.2(--);XM_037643414.2(--);XM_037643415.2(--);XM_037647989.2(Hr38);XM_037647990.2(Hr38);XM_037647991.2(Hr38);XM_037647993.2(Hr38);XM_037647994.2(Hr38);XM_037647995.2(Hr38);XM_037647997.2(Hr38);XM_037647999.2(Hr38);XM_037648001.2(Hr38);XM_037648043.2(fzd1);XM_037648837.2(RAPGEF6);XM_…
GO:0065009	regulation of molecular function	361	3557	1.21597e-12	3.44281e-11	XM_037642236.2(PXDN);XM_037642237.2(PXDN);XM_037642300.2(RCC1);XM_037642302.2(RCC1);XM_037642322.2(CaMKI);XM_037642479.2(RGS20);XM_037642585.2(Pka-R2);XM_037642586.2(Pka-R2);XM_037643019.2(tbk1);XM_037643153.2(Cubn);XM_037643338.2(CCNE1);XM_037643343.2(CCNE1);XM_037643349.2(CCNE1);XM_037643410.2(--);XM_037643411.2(--);XM_037643412.2(--);XM_037643413.2(--);XM_037643414.2(--);XM_037643415.2(--);XM_…
GO:0018193	peptidyl-amino acid modification	197	1665	1.22354e-12	3.45195e-11	XM_037642322.2(CaMKI);XM_037643019.2(tbk1);XM_037643250.2(desi2);XM_037643251.2(desi2);XM_037643475.2(PRKC2);XM_037643476.2(PRKC2);XM_037643477.2(PRKC2);XM_037643478.2(PRKC2);XM_037643568.2(mbt);XM_037643713.2(Mgat2);XM_037643716.2(Mgat2);XM_037643745.2(PTPN1);XM_037643753.2(PTPN1);XM_037643899.2(Zdhhc3);XM_037643908.2(Zdhhc3);XM_037644030.2(STK3);XM_037644125.2(NAA30);XM_037644174.2(PTK7);XM_037…
GO:0051016	barbed-end actin filament capping	22	51	1.22851e-12	3.45372e-11	XM_037648529.2(hts);XM_037648532.2(hts);XM_037648533.2(hts);XM_037648534.2(hts);XM_037648535.2(hts);XM_037648536.2(hts);XM_037648537.2(hts);XM_037648538.2(hts);XM_037648540.2(hts);XM_037648541.2(hts);XM_037648542.2(hts);XM_037648543.2(hts);XM_037648544.2(hts);XM_037648545.2(hts);XM_037648683.2(Abp1);XM_037648684.2(Abp1);XM_037653489.2(CDK13);XM_037655308.2(CDK13);XM_037657368.2(CAPZB);XM_04941187…
GO:0007484	imaginal disc-derived genitalia development	25	66	1.25673e-12	3.52061e-11	XM_037644174.2(PTK7);XM_037648837.2(RAPGEF6);XM_037648838.2(Rapgef2);XM_037648839.2(Rapgef2);XM_037648841.2(Rapgef2);XM_037648843.2(Rapgef2);XM_037655485.2(mys);XM_037656971.2(Myo61F);XM_037656972.2(Myo61F);XM_037656973.2(Myo61F);XM_037668006.2(Map3k9);XM_037668177.2(Dll);XM_049412009.1(RAPGEF6);XM_049412010.1(RAPGEF6);XM_049412011.1(Rapgef2);XM_049413742.1(mys);XM_049413743.1(mys);XM_049413744.1…
GO:0060252	positive regulation of glial cell proliferation	19	38	1.57548e-12	4.39806e-11	XM_037644565.2(Atxn1);XM_037644575.2(Atxn1);XM_037644581.2(Atxn1);XM_037644586.2(Atxn1);XM_037644592.2(Atxn1);XM_037655392.2(yap1);XM_037655393.2(yap1);XM_049413702.1(yap1);XM_049413703.1(yap1);XM_049413704.1(yap1);XM_049413706.1(yap1);XM_049413707.1(yap1);XM_049413708.1(yap1);XM_049413709.1(yap1);XM_049413710.1(yap1);XM_049413711.1(yap1);XM_049414578.1(aPKC);XM_049414580.1(aPKC);XM_049420265.1(A…
GO:0007301	female germline ring canal formation	17	30	1.6102e-12	4.47927e-11	XM_037648529.2(hts);XM_037648532.2(hts);XM_037648533.2(hts);XM_037648534.2(hts);XM_037648535.2(hts);XM_037648536.2(hts);XM_037648537.2(hts);XM_037648538.2(hts);XM_037648540.2(hts);XM_037648541.2(hts);XM_037648542.2(hts);XM_037648543.2(hts);XM_037648544.2(hts);XM_037648545.2(hts);XM_037664037.2(cher);XM_037664038.2(cher);XM_049411923.1(hts)
GO:0030855	epithelial cell differentiation	172	1400	1.67831e-12	4.65247e-11	XM_037642132.2(MIB1);XM_037642133.2(MIB1);XM_037642252.2(Epb41l3);XM_037642253.2(Epb41l3);XM_037642921.2(Su(H));XM_037643338.2(CCNE1);XM_037643343.2(CCNE1);XM_037643349.2(CCNE1);XM_037643410.2(--);XM_037643411.2(--);XM_037643412.2(--);XM_037643413.2(--);XM_037643414.2(--);XM_037643415.2(--);XM_037643950.2(six1a);XM_037644030.2(STK3);XM_037644174.2(PTK7);XM_037644557.2(pros);XM_037646977.2(jub);XM…
GO:0097485	neuron projection guidance	112	785	1.93564e-12	5.34719e-11	XM_037642585.2(Pka-R2);XM_037642586.2(Pka-R2);XM_037643745.2(PTPN1);XM_037643753.2(PTPN1);XM_037644174.2(PTK7);XM_037644557.2(pros);XM_037644950.2(Trim9);XM_037648043.2(fzd1);XM_037648529.2(hts);XM_037648532.2(hts);XM_037648533.2(hts);XM_037648534.2(hts);XM_037648535.2(hts);XM_037648536.2(hts);XM_037648537.2(hts);XM_037648538.2(hts);XM_037648540.2(hts);XM_037648541.2(hts);XM_037648542.2(hts);XM_0…
GO:1904353	regulation of telomere capping	22	52	1.98528e-12	5.46536e-11	XM_037671611.2(ERCC4);XM_049417918.1(USP7);XM_049417919.1(USP7);XM_049417920.1(USP7);XM_049417921.1(USP7);XM_049417922.1(USP7);XM_049417923.1(USP7);XM_049417924.1(USP7);XM_049417925.1(USP7);XM_049417926.1(USP7);XM_049417927.1(USP7);XM_049417928.1(USP7);XM_049417929.1(USP7);XM_049417930.1(USP7);XM_049417931.1(USP7);XM_049417932.1(USP7);XM_049417933.1(USP7);XM_049417934.1(USP7);XM_049417935.1(USP7)…
GO:0007613	memory	76	449	2.08921e-12	5.73164e-11	XM_037642781.1(SYN);XM_037642921.2(Su(H));XM_037643475.2(PRKC2);XM_037643476.2(PRKC2);XM_037643477.2(PRKC2);XM_037643478.2(PRKC2);XM_037644565.2(Atxn1);XM_037644575.2(Atxn1);XM_037644581.2(Atxn1);XM_037644586.2(Atxn1);XM_037644592.2(Atxn1);XM_037648199.2(cpeb3);XM_037648200.2(cpeb3);XM_037648529.2(hts);XM_037648532.2(hts);XM_037648533.2(hts);XM_037648534.2(hts);XM_037648535.2(hts);XM_037648536.2(…
GO:0072182	regulation of nephron tubule epithelial cell differentiation	14	20	2.35463e-12	6.43761e-11	XM_037655392.2(yap1);XM_037655393.2(yap1);XM_037666912.2(--);XM_037666913.2(--);XM_037666914.2(--);XM_049413702.1(yap1);XM_049413703.1(yap1);XM_049413704.1(yap1);XM_049413706.1(yap1);XM_049413707.1(yap1);XM_049413708.1(yap1);XM_049413709.1(yap1);XM_049413710.1(yap1);XM_049413711.1(yap1)
GO:0035215	genital disc development	30	96	2.4693e-12	6.728e-11	XM_037644174.2(PTK7);XM_037648837.2(RAPGEF6);XM_037648838.2(Rapgef2);XM_037648839.2(Rapgef2);XM_037648841.2(Rapgef2);XM_037648843.2(Rapgef2);XM_037654668.2(Egfr);XM_037654672.2(Egfr);XM_037655485.2(mys);XM_037656971.2(Myo61F);XM_037656972.2(Myo61F);XM_037656973.2(Myo61F);XM_037668006.2(Map3k9);XM_037668177.2(Dll);XM_049412009.1(RAPGEF6);XM_049412010.1(RAPGEF6);XM_049412011.1(Rapgef2);XM_049413473…
GO:0010033	response to organic substance	379	3796	2.73585e-12	7.4288e-11	XM_037642185.2(rnf146);XM_037642236.2(PXDN);XM_037642237.2(PXDN);XM_037642300.2(RCC1);XM_037642302.2(RCC1);XM_037642585.2(Pka-R2);XM_037642586.2(Pka-R2);XM_037642781.1(SYN);XM_037642921.2(Su(H));XM_037642992.2(SDCBP);XM_037643410.2(--);XM_037643411.2(--);XM_037643412.2(--);XM_037643413.2(--);XM_037643414.2(--);XM_037643415.2(--);XM_037643431.2(KLHDC3);XM_037643475.2(PRKC2);XM_037643476.2(PRKC2);X…
GO:0003344	pericardium morphogenesis	11	12	2.83491e-12	7.54491e-11	XM_037655485.2(mys);XM_049413742.1(mys);XM_049413743.1(mys);XM_049413744.1(mys);XM_049413745.1(mys);XM_049413747.1(mys);XM_049413748.1(mys);XM_049413749.1(mys);XM_049413750.1(mys);XM_049413751.1(mys);XM_049413752.1(mys)
GO:0072257	metanephric nephron tubule epithelial cell differentiation	11	12	2.83491e-12	7.54491e-11	XM_037655392.2(yap1);XM_037655393.2(yap1);XM_049413702.1(yap1);XM_049413703.1(yap1);XM_049413704.1(yap1);XM_049413706.1(yap1);XM_049413707.1(yap1);XM_049413708.1(yap1);XM_049413709.1(yap1);XM_049413710.1(yap1);XM_049413711.1(yap1)
GO:0072307	regulation of metanephric nephron tubule epithelial cell differentiation	11	12	2.83491e-12	7.54491e-11	XM_037655392.2(yap1);XM_037655393.2(yap1);XM_049413702.1(yap1);XM_049413703.1(yap1);XM_049413704.1(yap1);XM_049413706.1(yap1);XM_049413707.1(yap1);XM_049413708.1(yap1);XM_049413709.1(yap1);XM_049413710.1(yap1);XM_049413711.1(yap1)
GO:1905478	regulation of glutamate-ammonia ligase activity	11	12	2.83491e-12	7.54491e-11	XM_037655392.2(yap1);XM_037655393.2(yap1);XM_049413702.1(yap1);XM_049413703.1(yap1);XM_049413704.1(yap1);XM_049413706.1(yap1);XM_049413707.1(yap1);XM_049413708.1(yap1);XM_049413709.1(yap1);XM_049413710.1(yap1);XM_049413711.1(yap1)
GO:1905480	positive regulation of glutamate-ammonia ligase activity	11	12	2.83491e-12	7.54491e-11	XM_037655392.2(yap1);XM_037655393.2(yap1);XM_049413702.1(yap1);XM_049413703.1(yap1);XM_049413704.1(yap1);XM_049413706.1(yap1);XM_049413707.1(yap1);XM_049413708.1(yap1);XM_049413709.1(yap1);XM_049413710.1(yap1);XM_049413711.1(yap1)
GO:0072160	nephron tubule epithelial cell differentiation	16	27	2.83551e-12	7.54491e-11	XM_037655392.2(yap1);XM_037655393.2(yap1);XM_037666912.2(--);XM_037666913.2(--);XM_037666914.2(--);XM_049413702.1(yap1);XM_049413703.1(yap1);XM_049413704.1(yap1);XM_049413706.1(yap1);XM_049413707.1(yap1);XM_049413708.1(yap1);XM_049413709.1(yap1);XM_049413710.1(yap1);XM_049413711.1(yap1);XM_049414578.1(aPKC);XM_049414580.1(aPKC)
GO:0007298	border follicle cell migration	71	408	2.90846e-12	7.71323e-11	XM_037643410.2(--);XM_037643411.2(--);XM_037643412.2(--);XM_037643413.2(--);XM_037643414.2(--);XM_037643415.2(--);XM_037644030.2(STK3);XM_037648043.2(fzd1);XM_037651085.2(TSHR);XM_037651147.2(BCHE);XM_037651148.2(BCHE);XM_037651149.2(BCHE);XM_037654668.2(Egfr);XM_037654672.2(Egfr);XM_037654913.2(Jak2);XM_037655392.2(yap1);XM_037655393.2(yap1);XM_037655485.2(mys);XM_037657368.2(CAPZB);XM_037658509…
GO:0040040	thermosensory behavior	24	63	3.05681e-12	8.07973e-11	XM_037642322.2(CaMKI);XM_037655152.2(Ptpn4);XM_037655153.2(Ptpn4);XM_037655156.2(Ptpn4);XM_037655157.2(Ptpn4);XM_037658509.2(AKAP1);XM_037658511.2(AKAP1);XM_037658512.2(AKAP1);XM_037658513.2(AKAP1);XM_037658514.2(AKAP1);XM_037661496.2(PCBP3);XM_037661497.2(PCBP3);XM_037661498.2(PCBP3);XM_037671304.2(Pka-C1);XM_037671305.2(Pka-C1);XM_037671306.2(Pka-C1);XM_037671307.2(Pka-C1);XM_049415699.1(PCBP3)…
GO:0030031	cell projection assembly	102	695	3.53464e-12	9.26417e-11	XM_037642992.2(SDCBP);XM_037643086.2(--);XM_037643940.2(SEPTIN7);XM_037643961.2(SEPTIN7);XM_037643971.2(SEPTIN7);XM_037644203.2(actr2);XM_037644950.2(Trim9);XM_037646977.2(jub);XM_037646982.2(jub);XM_037647894.2(E2F4);XM_037648191.1(Dctn1);XM_037648199.2(cpeb3);XM_037648200.2(cpeb3);XM_037648683.2(Abp1);XM_037648684.2(Abp1);XM_037648799.2(ABLIM1);XM_037648800.2(ABLIM1);XM_037648837.2(RAPGEF6);XM_…
GO:1902465	negative regulation of histone H3-K27 trimethylation	10	10	3.53985e-12	9.26417e-11	XM_037655477.2(KDM6A);XM_037655480.2(KDM6A);XM_037655482.2(KDM6A);XM_049413734.1(KDM6A);XM_049413735.1(KDM6A);XM_049413736.1(KDM6A);XM_049413737.1(KDM6A);XM_049413739.1(KDM6A);XM_049413740.1(KDM6A);XM_049413741.1(KDM6A)
GO:1990248	regulation of transcription from RNA polymerase II promoter in response to DNA damage	10	10	3.53985e-12	9.26417e-11	XM_037655477.2(KDM6A);XM_037655480.2(KDM6A);XM_037655482.2(KDM6A);XM_049413734.1(KDM6A);XM_049413735.1(KDM6A);XM_049413736.1(KDM6A);XM_049413737.1(KDM6A);XM_049413739.1(KDM6A);XM_049413740.1(KDM6A);XM_049413741.1(KDM6A)
GO:0010959	regulation of metal ion transport	55	277	4.32607e-12	1.12847e-10	XM_037643153.2(Cubn);XM_037648446.2(--);XM_037651888.2(--);XM_037652434.2(--);XM_037655252.2(GNB5);XM_037655253.2(GNB5);XM_037655254.2(GNB5);XM_037655255.2(GNB5);XM_037657153.2(olf186-F);XM_037657154.2(olf186-F);XM_037657272.2(YWHAE);XM_037657576.2(sestd1);XM_037661030.2(PPP2CB);XM_037661037.2(PPP2CB);XM_037661077.2(Usp2);XM_037661078.2(Usp2);XM_037663842.2(--);XM_037663843.2(--);XM_037664217.2(A…
GO:0035211	spermathecum morphogenesis	15	24	4.59475e-12	1.19074e-10	XM_037647989.2(Hr38);XM_037647990.2(Hr38);XM_037647991.2(Hr38);XM_037647993.2(Hr38);XM_037647994.2(Hr38);XM_037647995.2(Hr38);XM_037647997.2(Hr38);XM_037647999.2(Hr38);XM_037648001.2(Hr38);XM_049411733.1(Hr38);XM_049411735.1(Hr38);XM_049411742.1(Hr38);XM_049411744.1(Hr38);XM_049411750.1(Hr38);XM_049411752.1(Hr38)
GO:0043576	regulation of respiratory gaseous exchange	15	24	4.59475e-12	1.19074e-10	XM_037647989.2(Hr38);XM_037647990.2(Hr38);XM_037647991.2(Hr38);XM_037647993.2(Hr38);XM_037647994.2(Hr38);XM_037647995.2(Hr38);XM_037647997.2(Hr38);XM_037647999.2(Hr38);XM_037648001.2(Hr38);XM_049411733.1(Hr38);XM_049411735.1(Hr38);XM_049411742.1(Hr38);XM_049411744.1(Hr38);XM_049411750.1(Hr38);XM_049411752.1(Hr38)
GO:0051657	maintenance of organelle location	21	49	4.65795e-12	1.2032e-10	XM_049417918.1(USP7);XM_049417919.1(USP7);XM_049417920.1(USP7);XM_049417921.1(USP7);XM_049417922.1(USP7);XM_049417923.1(USP7);XM_049417924.1(USP7);XM_049417925.1(USP7);XM_049417926.1(USP7);XM_049417927.1(USP7);XM_049417928.1(USP7);XM_049417929.1(USP7);XM_049417930.1(USP7);XM_049417931.1(USP7);XM_049417932.1(USP7);XM_049417933.1(USP7);XM_049417934.1(USP7);XM_049417935.1(USP7);XM_049417936.1(USP7);…
GO:0042127	regulation of cell population proliferation	187	1580	4.713e-12	1.21348e-10	XM_037642132.2(MIB1);XM_037642133.2(MIB1);XM_037642921.2(Su(H));XM_037642992.2(SDCBP);XM_037643338.2(CCNE1);XM_037643343.2(CCNE1);XM_037643349.2(CCNE1);XM_037643410.2(--);XM_037643411.2(--);XM_037643412.2(--);XM_037643413.2(--);XM_037643414.2(--);XM_037643415.2(--);XM_037643475.2(PRKC2);XM_037643476.2(PRKC2);XM_037643477.2(PRKC2);XM_037643478.2(PRKC2);XM_037643745.2(PTPN1);XM_037643753.2(PTPN1);X…
GO:0070925	organelle assembly	172	1422	6.19624e-12	1.59024e-10	XM_037642300.2(RCC1);XM_037642302.2(RCC1);XM_037642585.2(Pka-R2);XM_037642586.2(Pka-R2);XM_037642992.2(SDCBP);XM_037643086.2(--);XM_037643940.2(SEPTIN7);XM_037643961.2(SEPTIN7);XM_037643971.2(SEPTIN7);XM_037644203.2(actr2);XM_037644557.2(pros);XM_037645497.2(--);XM_037645923.2(--);XM_037646046.2(NEURL2);XM_037646159.1(SNX6);XM_037646160.2(SNX6);XM_037646162.2(SNX6);XM_037646694.2(katna1);XM_03764…
GO:0042303	molting cycle	58	304	6.3457e-12	1.62336e-10	XM_037642921.2(Su(H));XM_037643410.2(--);XM_037643411.2(--);XM_037643412.2(--);XM_037643413.2(--);XM_037643414.2(--);XM_037643415.2(--);XM_037647989.2(Hr38);XM_037647990.2(Hr38);XM_037647991.2(Hr38);XM_037647993.2(Hr38);XM_037647994.2(Hr38);XM_037647995.2(Hr38);XM_037647997.2(Hr38);XM_037647999.2(Hr38);XM_037648001.2(Hr38);XM_037648043.2(fzd1);XM_037648837.2(RAPGEF6);XM_037648838.2(Rapgef2);XM_03…
GO:0023057	negative regulation of signaling	225	2008	6.36826e-12	1.62391e-10	XM_037642236.2(PXDN);XM_037642237.2(PXDN);XM_037642479.2(RGS20);XM_037642585.2(Pka-R2);XM_037642586.2(Pka-R2);XM_037642945.2(--);XM_037642946.2(--);XM_037642947.2(--);XM_037642948.2(--);XM_037643745.2(PTPN1);XM_037643753.2(PTPN1);XM_037644030.2(STK3);XM_037644174.2(PTK7);XM_037644226.2(mael);XM_037644565.2(Atxn1);XM_037644575.2(Atxn1);XM_037644581.2(Atxn1);XM_037644586.2(Atxn1);XM_037644592.2(Atx…
GO:0048568	embryonic organ development	93	616	6.56913e-12	1.66978e-10	XM_037642132.2(MIB1);XM_037642133.2(MIB1);XM_037642921.2(Su(H));XM_037643950.2(six1a);XM_037644174.2(PTK7);XM_037644557.2(pros);XM_037644861.2(CRIM1);XM_037644863.2(CRIM1);XM_037646723.2(--);XM_037646977.2(jub);XM_037646982.2(jub);XM_037648708.2(sli);XM_037648837.2(RAPGEF6);XM_037648838.2(Rapgef2);XM_037648839.2(Rapgef2);XM_037648841.2(Rapgef2);XM_037648843.2(Rapgef2);XM_037650300.2(lbx1);XM_0376…
GO:0048916	posterior lateral line development	14	21	6.5948e-12	1.67096e-10	XM_037642132.2(MIB1);XM_037642133.2(MIB1);XM_037655392.2(yap1);XM_037655393.2(yap1);XM_037666895.2(abhd12);XM_049413702.1(yap1);XM_049413703.1(yap1);XM_049413704.1(yap1);XM_049413706.1(yap1);XM_049413707.1(yap1);XM_049413708.1(yap1);XM_049413709.1(yap1);XM_049413710.1(yap1);XM_049413711.1(yap1)
GO:0010648	negative regulation of cell communication	225	2010	7.0176e-12	1.77245e-10	XM_037642236.2(PXDN);XM_037642237.2(PXDN);XM_037642479.2(RGS20);XM_037642585.2(Pka-R2);XM_037642586.2(Pka-R2);XM_037642945.2(--);XM_037642946.2(--);XM_037642947.2(--);XM_037642948.2(--);XM_037643745.2(PTPN1);XM_037643753.2(PTPN1);XM_037644030.2(STK3);XM_037644174.2(PTK7);XM_037644226.2(mael);XM_037644565.2(Atxn1);XM_037644575.2(Atxn1);XM_037644581.2(Atxn1);XM_037644586.2(Atxn1);XM_037644592.2(Atx…
GO:0030216	keratinocyte differentiation	21	50	7.48836e-12	1.88536e-10	XM_037642921.2(Su(H));XM_037643410.2(--);XM_037643411.2(--);XM_037643412.2(--);XM_037643413.2(--);XM_037643414.2(--);XM_037643415.2(--);XM_037651134.2(pax6a);XM_037651135.2(pax6a);XM_037655392.2(yap1);XM_037655393.2(yap1);XM_049410828.1(--);XM_049413702.1(yap1);XM_049413703.1(yap1);XM_049413704.1(yap1);XM_049413706.1(yap1);XM_049413707.1(yap1);XM_049413708.1(yap1);XM_049413709.1(yap1);XM_04941371…
GO:0030718	germ-line stem cell population maintenance	43	188	7.56537e-12	1.89874e-10	XM_037648837.2(RAPGEF6);XM_037648838.2(Rapgef2);XM_037648839.2(Rapgef2);XM_037648841.2(Rapgef2);XM_037648843.2(Rapgef2);XM_037649306.1(AdipoR);XM_037654168.2(an3);XM_037654169.2(an3);XM_037654668.2(Egfr);XM_037654672.2(Egfr);XM_037655485.2(mys);XM_037661016.2(SMAD6);XM_037662611.2(AGO2);XM_037664007.2(AGO1);XM_037666951.2(rho);XM_037666952.2(rho);XM_037667243.2(RRN3);XM_037668955.2(Dl);XM_0494120…
GO:0039022	pronephric duct development	13	18	7.8318e-12	1.95314e-10	XM_037642132.2(MIB1);XM_037642133.2(MIB1);XM_037655392.2(yap1);XM_037655393.2(yap1);XM_049413702.1(yap1);XM_049413703.1(yap1);XM_049413704.1(yap1);XM_049413706.1(yap1);XM_049413707.1(yap1);XM_049413708.1(yap1);XM_049413709.1(yap1);XM_049413710.1(yap1);XM_049413711.1(yap1)
GO:0098532	histone H3-K27 trimethylation	13	18	7.8318e-12	1.95314e-10	XM_037655477.2(KDM6A);XM_037655480.2(KDM6A);XM_037655482.2(KDM6A);XM_037667106.2(Suz12);XM_037667108.2(Suz12);XM_049413734.1(KDM6A);XM_049413735.1(KDM6A);XM_049413736.1(KDM6A);XM_049413737.1(KDM6A);XM_049413739.1(KDM6A);XM_049413740.1(KDM6A);XM_049413741.1(KDM6A);XM_049417981.1(Suz12)
GO:1903508	positive regulation of nucleic acid-templated transcription	211	1855	7.85576e-12	1.95314e-10	XM_037642121.2(--);XM_037642123.2(--);XM_037642124.2(--);XM_037642322.2(CaMKI);XM_037642585.2(Pka-R2);XM_037642586.2(Pka-R2);XM_037642921.2(Su(H));XM_037643410.2(--);XM_037643411.2(--);XM_037643412.2(--);XM_037643413.2(--);XM_037643414.2(--);XM_037643415.2(--);XM_037643950.2(six1a);XM_037643956.2(hif1a);XM_037644045.2(MAX);XM_037644046.2(MAX);XM_037644236.2(RCOR3);XM_037644237.2(RCOR3);XM_0376445…
GO:0032870	cellular response to hormone stimulus	133	1015	8.16838e-12	2.02454e-10	XM_037643745.2(PTPN1);XM_037643753.2(PTPN1);XM_037643956.2(hif1a);XM_037644045.2(MAX);XM_037644046.2(MAX);XM_037644206.2(v1g168210);XM_037644372.2(v1g168210);XM_037644489.2(GPHN);XM_037644490.2(GPHN);XM_037644491.2(GPHN);XM_037644492.2(GPHN);XM_037645286.2(HNF4A);XM_037645306.2(HNF4A);XM_037646774.2(Tp53inp2);XM_037647989.2(Hr38);XM_037647990.2(Hr38);XM_037647991.2(Hr38);XM_037647993.2(Hr38);XM_0…
GO:0051254	positive regulation of RNA metabolic process	231	2083	8.95523e-12	2.21267e-10	XM_037642121.2(--);XM_037642123.2(--);XM_037642124.2(--);XM_037642322.2(CaMKI);XM_037642585.2(Pka-R2);XM_037642586.2(Pka-R2);XM_037642921.2(Su(H));XM_037643410.2(--);XM_037643411.2(--);XM_037643412.2(--);XM_037643413.2(--);XM_037643414.2(--);XM_037643415.2(--);XM_037643950.2(six1a);XM_037643956.2(hif1a);XM_037644045.2(MAX);XM_037644046.2(MAX);XM_037644236.2(RCOR3);XM_037644237.2(RCOR3);XM_0376445…
GO:1902680	positive regulation of RNA biosynthetic process	211	1859	9.60509e-12	2.36589e-10	XM_037642121.2(--);XM_037642123.2(--);XM_037642124.2(--);XM_037642322.2(CaMKI);XM_037642585.2(Pka-R2);XM_037642586.2(Pka-R2);XM_037642921.2(Su(H));XM_037643410.2(--);XM_037643411.2(--);XM_037643412.2(--);XM_037643413.2(--);XM_037643414.2(--);XM_037643415.2(--);XM_037643950.2(six1a);XM_037643956.2(hif1a);XM_037644045.2(MAX);XM_037644046.2(MAX);XM_037644236.2(RCOR3);XM_037644237.2(RCOR3);XM_0376445…
GO:0060045	positive regulation of cardiac muscle cell proliferation	15	25	1.07215e-11	2.63271e-10	XM_037642921.2(Su(H));XM_037655392.2(yap1);XM_037655393.2(yap1);XM_037664214.2(fgf9);XM_037666955.2(cdk1);XM_049413702.1(yap1);XM_049413703.1(yap1);XM_049413704.1(yap1);XM_049413706.1(yap1);XM_049413707.1(yap1);XM_049413708.1(yap1);XM_049413709.1(yap1);XM_049413710.1(yap1);XM_049413711.1(yap1);XM_049417126.1(cdk1)
GO:2000059	negative regulation of ubiquitin-dependent protein catabolic process	28	89	1.09831e-11	2.68867e-10	XM_037642992.2(SDCBP);XM_037644030.2(STK3);XM_037669158.2(Bag6);XM_037669174.2(Bag6);XM_037673508.2(crb);XM_049417918.1(USP7);XM_049417919.1(USP7);XM_049417920.1(USP7);XM_049417921.1(USP7);XM_049417922.1(USP7);XM_049417923.1(USP7);XM_049417924.1(USP7);XM_049417925.1(USP7);XM_049417926.1(USP7);XM_049417927.1(USP7);XM_049417928.1(USP7);XM_049417929.1(USP7);XM_049417930.1(USP7);XM_049417931.1(USP7);…
GO:0019438	aromatic compound biosynthetic process	651	7272	1.11543e-11	2.72219e-10	XM_037642112.2(nme6);XM_037642121.2(--);XM_037642123.2(--);XM_037642124.2(--);XM_037642138.2(Kdm1a);XM_037642243.2(UCKL1);XM_037642244.2(UCKL1);XM_037642322.2(CaMKI);XM_037642347.2(tamm41);XM_037642491.2(MYT1L);XM_037642585.2(Pka-R2);XM_037642586.2(Pka-R2);XM_037642921.2(Su(H));XM_037643086.2(--);XM_037643186.1(PDPR);XM_037643294.2(Polr3b);XM_037643338.2(CCNE1);XM_037643343.2(CCNE1);XM_037643349.…
GO:0006464	cellular protein modification process	540	5845	1.1894e-11	2.88501e-10	XM_037642132.2(MIB1);XM_037642133.2(MIB1);XM_037642138.2(Kdm1a);XM_037642185.2(rnf146);XM_037642235.2(Alg9);XM_037642322.2(CaMKI);XM_037642362.2(ari-2);XM_037642363.2(ari-2);XM_037642585.2(Pka-R2);XM_037642586.2(Pka-R2);XM_037642966.2(rnf166);XM_037642992.2(SDCBP);XM_037643019.2(tbk1);XM_037643186.1(PDPR);XM_037643250.2(desi2);XM_037643251.2(desi2);XM_037643338.2(CCNE1);XM_037643343.2(CCNE1);XM_0…
GO:0036211	protein modification process	540	5845	1.1894e-11	2.88501e-10	XM_037642132.2(MIB1);XM_037642133.2(MIB1);XM_037642138.2(Kdm1a);XM_037642185.2(rnf146);XM_037642235.2(Alg9);XM_037642322.2(CaMKI);XM_037642362.2(ari-2);XM_037642363.2(ari-2);XM_037642585.2(Pka-R2);XM_037642586.2(Pka-R2);XM_037642966.2(rnf166);XM_037642992.2(SDCBP);XM_037643019.2(tbk1);XM_037643186.1(PDPR);XM_037643250.2(desi2);XM_037643251.2(desi2);XM_037643338.2(CCNE1);XM_037643343.2(CCNE1);XM_0…
GO:0007423	sensory organ development	173	1445	1.24969e-11	3.02205e-10	XM_037642132.2(MIB1);XM_037642133.2(MIB1);XM_037642921.2(Su(H));XM_037643019.2(tbk1);XM_037643338.2(CCNE1);XM_037643343.2(CCNE1);XM_037643349.2(CCNE1);XM_037643410.2(--);XM_037643411.2(--);XM_037643412.2(--);XM_037643413.2(--);XM_037643414.2(--);XM_037643415.2(--);XM_037643568.2(mbt);XM_037643950.2(six1a);XM_037644030.2(STK3);XM_037644045.2(MAX);XM_037644046.2(MAX);XM_037644174.2(PTK7);XM_0376445…
GO:0001667	ameboidal-type cell migration	110	789	1.31732e-11	3.17593e-10	XM_037643410.2(--);XM_037643411.2(--);XM_037643412.2(--);XM_037643413.2(--);XM_037643414.2(--);XM_037643415.2(--);XM_037644030.2(STK3);XM_037644203.2(actr2);XM_037644557.2(pros);XM_037648043.2(fzd1);XM_037648708.2(sli);XM_037650221.2(CD36);XM_037650891.2(UGDH);XM_037651085.2(TSHR);XM_037651134.2(pax6a);XM_037651135.2(pax6a);XM_037651147.2(BCHE);XM_037651148.2(BCHE);XM_037651149.2(BCHE);XM_0376532…
GO:0008544	epidermis development	64	360	1.32691e-11	3.18939e-10	XM_037642132.2(MIB1);XM_037642133.2(MIB1);XM_037642252.2(Epb41l3);XM_037642253.2(Epb41l3);XM_037642921.2(Su(H));XM_037643410.2(--);XM_037643411.2(--);XM_037643412.2(--);XM_037643413.2(--);XM_037643414.2(--);XM_037643415.2(--);XM_037648043.2(fzd1);XM_037648837.2(RAPGEF6);XM_037648838.2(Rapgef2);XM_037648839.2(Rapgef2);XM_037648841.2(Rapgef2);XM_037648843.2(Rapgef2);XM_037651134.2(pax6a);XM_0376511…
GO:0048067	cuticle pigmentation	26	78	1.358e-11	3.25428e-10	XM_037643410.2(--);XM_037643411.2(--);XM_037643412.2(--);XM_037643413.2(--);XM_037643414.2(--);XM_037643415.2(--);XM_037647989.2(Hr38);XM_037647990.2(Hr38);XM_037647991.2(Hr38);XM_037647993.2(Hr38);XM_037647994.2(Hr38);XM_037647995.2(Hr38);XM_037647997.2(Hr38);XM_037647999.2(Hr38);XM_037648001.2(Hr38);XM_037663141.2(MAP3K15);XM_037663143.2(MAP3K15);XM_037663147.2(MAP3K15);XM_037663148.2(MAP3K15);…
GO:1901799	negative regulation of proteasomal protein catabolic process	29	96	1.46187e-11	3.49267e-10	XM_037642992.2(SDCBP);XM_037669158.2(Bag6);XM_037669174.2(Bag6);XM_037673508.2(crb);XM_037674027.2(USP19);XM_037674028.2(USP19);XM_049417918.1(USP7);XM_049417919.1(USP7);XM_049417920.1(USP7);XM_049417921.1(USP7);XM_049417922.1(USP7);XM_049417923.1(USP7);XM_049417924.1(USP7);XM_049417925.1(USP7);XM_049417926.1(USP7);XM_049417927.1(USP7);XM_049417928.1(USP7);XM_049417929.1(USP7);XM_049417930.1(USP7…
GO:1901701	cellular response to oxygen-containing compound	170	1417	1.61537e-11	3.84788e-10	XM_037642185.2(rnf146);XM_037642585.2(Pka-R2);XM_037642586.2(Pka-R2);XM_037643745.2(PTPN1);XM_037643753.2(PTPN1);XM_037643956.2(hif1a);XM_037644045.2(MAX);XM_037644046.2(MAX);XM_037644174.2(PTK7);XM_037644203.2(actr2);XM_037644206.2(v1g168210);XM_037644372.2(v1g168210);XM_037644670.2(Rgs7);XM_037644671.2(Rgs7);XM_037644672.2(Rgs7);XM_037644887.2(G-s-alpha-60A);XM_037644892.2(G-s-alpha-60A);XM_037…
GO:0016036	cellular response to phosphate starvation	14	22	1.69317e-11	4.0092e-10	XM_037654713.2(Galt);XM_037654714.2(Galt);XM_037654727.2(Galt);XM_037654728.2(Galt);XM_037655025.2(Arp8);XM_037655716.2(mtmr10-b);XM_049413492.1(Galt);XM_049413561.1(Arp8);XM_049413562.1(Arp8);XM_049413563.1(Arp8);XM_049413564.1(Arp8);XM_049413565.1(Arp8);XM_049413566.1(Arp8);XM_049413567.1(Arp8)
GO:2000696	regulation of epithelial cell differentiation involved in kidney development	14	22	1.69317e-11	4.0092e-10	XM_037655392.2(yap1);XM_037655393.2(yap1);XM_037666912.2(--);XM_037666913.2(--);XM_037666914.2(--);XM_049413702.1(yap1);XM_049413703.1(yap1);XM_049413704.1(yap1);XM_049413706.1(yap1);XM_049413707.1(yap1);XM_049413708.1(yap1);XM_049413709.1(yap1);XM_049413710.1(yap1);XM_049413711.1(yap1)
GO:0009755	hormone-mediated signaling pathway	61	337	1.84011e-11	4.3442e-10	XM_037644206.2(v1g168210);XM_037644372.2(v1g168210);XM_037644489.2(GPHN);XM_037644490.2(GPHN);XM_037644491.2(GPHN);XM_037644492.2(GPHN);XM_037645286.2(HNF4A);XM_037645306.2(HNF4A);XM_037646774.2(Tp53inp2);XM_037647989.2(Hr38);XM_037647990.2(Hr38);XM_037647991.2(Hr38);XM_037647993.2(Hr38);XM_037647994.2(Hr38);XM_037647995.2(Hr38);XM_037647997.2(Hr38);XM_037647999.2(Hr38);XM_037648001.2(Hr38);XM_03…
GO:0010639	negative regulation of organelle organization	98	676	1.92774e-11	4.5376e-10	XM_037642112.2(nme6);XM_037642585.2(Pka-R2);XM_037642586.2(Pka-R2);XM_037642726.2(--);XM_037642731.2(--);XM_037643501.2(Mad2l1bp);XM_037644236.2(RCOR3);XM_037644237.2(RCOR3);XM_037646694.2(katna1);XM_037647953.2(KATNB1);XM_037647954.2(KATNB1);XM_037647955.2(KATNB1);XM_037648291.2(prel);XM_037648529.2(hts);XM_037648532.2(hts);XM_037648533.2(hts);XM_037648534.2(hts);XM_037648535.2(hts);XM_037648536…
GO:0051129	negative regulation of cellular component organization	143	1132	1.95071e-11	4.57812e-10	XM_037642112.2(nme6);XM_037642585.2(Pka-R2);XM_037642586.2(Pka-R2);XM_037642726.2(--);XM_037642731.2(--);XM_037642921.2(Su(H));XM_037642992.2(SDCBP);XM_037643501.2(Mad2l1bp);XM_037644236.2(RCOR3);XM_037644237.2(RCOR3);XM_037644557.2(pros);XM_037646123.2(impact);XM_037646694.2(katna1);XM_037647953.2(KATNB1);XM_037647954.2(KATNB1);XM_037647955.2(KATNB1);XM_037648291.2(prel);XM_037648529.2(hts);XM_0…
GO:0040029	regulation of gene expression, epigenetic	106	755	2.05188e-11	4.79076e-10	XM_037642138.2(Kdm1a);XM_037644236.2(RCOR3);XM_037644237.2(RCOR3);XM_037645286.2(HNF4A);XM_037645306.2(HNF4A);XM_037646977.2(jub);XM_037646982.2(jub);XM_037651810.2(kmt5b);XM_037651811.2(kmt5b);XM_037654135.2(MSL2);XM_037654168.2(an3);XM_037654169.2(an3);XM_037654913.2(Jak2);XM_037655082.2(Nup107);XM_037655477.2(KDM6A);XM_037655480.2(KDM6A);XM_037655482.2(KDM6A);XM_037655613.2(Lam);XM_037655913.2…
GO:0060259	regulation of feeding behavior	42	186	2.05335e-11	4.79076e-10	XM_037642445.2(NAPEPLD);XM_037642446.2(NAPEPLD);XM_037642447.2(NAPEPLD);XM_037642448.2(NAPEPLD);XM_037642449.2(NAPEPLD);XM_037644887.2(G-s-alpha-60A);XM_037644892.2(G-s-alpha-60A);XM_037652428.2(RIC8A);XM_037652429.2(RIC8A);XM_037654597.2(myoM);XM_037655252.2(GNB5);XM_037655253.2(GNB5);XM_037655254.2(GNB5);XM_037655255.2(GNB5);XM_037655817.2(Unc13a);XM_037655818.2(Unc13a);XM_037655819.2(Unc13a);X…
GO:0044087	regulation of cellular component biogenesis	197	1718	2.07304e-11	4.82254e-10	XM_037642138.2(Kdm1a);XM_037642300.2(RCC1);XM_037642302.2(RCC1);XM_037642585.2(Pka-R2);XM_037642586.2(Pka-R2);XM_037642992.2(SDCBP);XM_037643940.2(SEPTIN7);XM_037643961.2(SEPTIN7);XM_037643971.2(SEPTIN7);XM_037644203.2(actr2);XM_037644236.2(RCOR3);XM_037644237.2(RCOR3);XM_037644557.2(pros);XM_037646123.2(impact);XM_037646694.2(katna1);XM_037646965.2(ringer);XM_037648043.2(fzd1);XM_037648191.1(Dct…
GO:0045927	positive regulation of growth	94	639	2.21064e-11	5.12767e-10	XM_037642921.2(Su(H));XM_037642992.2(SDCBP);XM_037644203.2(actr2);XM_037644557.2(pros);XM_037644634.2(BSCL2);XM_037644636.2(BSCL2);XM_037646977.2(jub);XM_037646982.2(jub);XM_037648043.2(fzd1);XM_037648683.2(Abp1);XM_037648684.2(Abp1);XM_037648875.2(mapkap1);XM_037652419.2(trc);XM_037652420.2(trc);XM_037652421.2(trc);XM_037652422.2(trc);XM_037654168.2(an3);XM_037654169.2(an3);XM_037654206.2(Pak3);…
GO:0007427	epithelial cell migration, open tracheal system	25	74	2.39282e-11	5.5341e-10	XM_037648708.2(sli);XM_037650891.2(UGDH);XM_037655485.2(mys);XM_037668110.2(Akt1);XM_037669864.2(Pik3ap1);XM_037669882.2(Pik3ap1);XM_037669896.2(Pik3ap1);XM_049412353.1(sgl);XM_049412354.1(UGDH);XM_049412355.1(UGDH);XM_049412356.1(sgl);XM_049412357.1(sgl);XM_049412358.1(sgl);XM_049412359.1(UGDH);XM_049412360.1(sgl);XM_049413742.1(mys);XM_049413743.1(mys);XM_049413744.1(mys);XM_049413745.1(mys);XM…
GO:0003406	retinal pigment epithelium development	12	16	2.50092e-11	5.76734e-10	XM_037655392.2(yap1);XM_037655393.2(yap1);XM_037657377.2(--);XM_049413702.1(yap1);XM_049413703.1(yap1);XM_049413704.1(yap1);XM_049413706.1(yap1);XM_049413707.1(yap1);XM_049413708.1(yap1);XM_049413709.1(yap1);XM_049413710.1(yap1);XM_049413711.1(yap1)
GO:0009968	negative regulation of signal transduction	204	1800	2.52614e-11	5.80866e-10	XM_037642236.2(PXDN);XM_037642237.2(PXDN);XM_037642479.2(RGS20);XM_037642585.2(Pka-R2);XM_037642586.2(Pka-R2);XM_037642945.2(--);XM_037642946.2(--);XM_037642947.2(--);XM_037642948.2(--);XM_037643745.2(PTPN1);XM_037643753.2(PTPN1);XM_037644030.2(STK3);XM_037644174.2(PTK7);XM_037644226.2(mael);XM_037644565.2(Atxn1);XM_037644575.2(Atxn1);XM_037644581.2(Atxn1);XM_037644586.2(Atxn1);XM_037644592.2(Atx…
GO:1905114	cell surface receptor signaling pathway involved in cell-cell signaling	107	768	2.62666e-11	6.02238e-10	XM_037642185.2(rnf146);XM_037642921.2(Su(H));XM_037642945.2(--);XM_037642946.2(--);XM_037642947.2(--);XM_037642948.2(--);XM_037644030.2(STK3);XM_037644174.2(PTK7);XM_037644226.2(mael);XM_037644565.2(Atxn1);XM_037644575.2(Atxn1);XM_037644581.2(Atxn1);XM_037644586.2(Atxn1);XM_037644592.2(Atxn1);XM_037644790.2(Fit1);XM_037647753.2(BRD7);XM_037647989.2(Hr38);XM_037647990.2(Hr38);XM_037647991.2(Hr38);…
GO:0071310	cellular response to organic substance	293	2831	3.1366e-11	7.17091e-10	XM_037642185.2(rnf146);XM_037642236.2(PXDN);XM_037642237.2(PXDN);XM_037642585.2(Pka-R2);XM_037642586.2(Pka-R2);XM_037642921.2(Su(H));XM_037642992.2(SDCBP);XM_037643431.2(KLHDC3);XM_037643745.2(PTPN1);XM_037643753.2(PTPN1);XM_037643956.2(hif1a);XM_037644045.2(MAX);XM_037644046.2(MAX);XM_037644171.2(Gnpnat);XM_037644172.2(Gnpnat);XM_037644174.2(PTK7);XM_037644203.2(actr2);XM_037644206.2(v1g168210);…
GO:0030837	negative regulation of actin filament polymerization	29	99	3.38972e-11	7.7274e-10	XM_037648529.2(hts);XM_037648532.2(hts);XM_037648533.2(hts);XM_037648534.2(hts);XM_037648535.2(hts);XM_037648536.2(hts);XM_037648537.2(hts);XM_037648538.2(hts);XM_037648540.2(hts);XM_037648541.2(hts);XM_037648542.2(hts);XM_037648543.2(hts);XM_037648544.2(hts);XM_037648545.2(hts);XM_037648683.2(Abp1);XM_037648684.2(Abp1);XM_037653489.2(CDK13);XM_037655308.2(CDK13);XM_037657368.2(CAPZB);XM_03765850…
GO:0007507	heart development	103	732	3.48278e-11	7.89515e-10	XM_037642132.2(MIB1);XM_037642133.2(MIB1);XM_037642252.2(Epb41l3);XM_037642253.2(Epb41l3);XM_037642549.2(Cont);XM_037642921.2(Su(H));XM_037644174.2(PTK7);XM_037644557.2(pros);XM_037644790.2(Fit1);XM_037646723.2(--);XM_037646977.2(jub);XM_037646982.2(jub);XM_037648043.2(fzd1);XM_037648708.2(sli);XM_037650300.2(lbx1);XM_037651147.2(BCHE);XM_037651148.2(BCHE);XM_037651149.2(BCHE);XM_037651810.2(kmt5…
GO:0010631	epithelial cell migration	98	683	3.48315e-11	7.89515e-10	XM_037643410.2(--);XM_037643411.2(--);XM_037643412.2(--);XM_037643413.2(--);XM_037643414.2(--);XM_037643415.2(--);XM_037644030.2(STK3);XM_037644203.2(actr2);XM_037644557.2(pros);XM_037648043.2(fzd1);XM_037648708.2(sli);XM_037650221.2(CD36);XM_037650891.2(UGDH);XM_037651085.2(TSHR);XM_037651147.2(BCHE);XM_037651148.2(BCHE);XM_037651149.2(BCHE);XM_037653489.2(CDK13);XM_037654668.2(Egfr);XM_03765467…
GO:0007435	salivary gland morphogenesis	49	243	3.54576e-11	8.01422e-10	XM_037642252.2(Epb41l3);XM_037642253.2(Epb41l3);XM_037644484.2(ITPKB);XM_037648043.2(fzd1);XM_037650024.1(Eip74EF);XM_037650739.2(Eip74EF);XM_037650740.2(Eip74EF);XM_037650741.2(Eip74EF);XM_037650743.2(Eip74EF);XM_037650744.2(Eip74EF);XM_037650745.2(Eip74EF);XM_037650747.2(Eip74EF);XM_037650748.2(Eip74EF);XM_037651134.2(pax6a);XM_037651135.2(pax6a);XM_037651810.2(kmt5b);XM_037651811.2(kmt5b);XM_0…
GO:0071557	histone H3-K27 demethylation	10	11	3.64106e-11	8.2063e-10	XM_037655477.2(KDM6A);XM_037655480.2(KDM6A);XM_037655482.2(KDM6A);XM_049413734.1(KDM6A);XM_049413735.1(KDM6A);XM_049413736.1(KDM6A);XM_049413737.1(KDM6A);XM_049413739.1(KDM6A);XM_049413740.1(KDM6A);XM_049413741.1(KDM6A)
GO:0090132	epithelium migration	98	684	3.78657e-11	8.51016e-10	XM_037643410.2(--);XM_037643411.2(--);XM_037643412.2(--);XM_037643413.2(--);XM_037643414.2(--);XM_037643415.2(--);XM_037644030.2(STK3);XM_037644203.2(actr2);XM_037644557.2(pros);XM_037648043.2(fzd1);XM_037648708.2(sli);XM_037650221.2(CD36);XM_037650891.2(UGDH);XM_037651085.2(TSHR);XM_037651147.2(BCHE);XM_037651148.2(BCHE);XM_037651149.2(BCHE);XM_037653489.2(CDK13);XM_037654668.2(Egfr);XM_03765467…
GO:0009950	dorsal/ventral axis specification	37	153	3.83282e-11	8.58985e-10	XM_037642368.2(Bicd2);XM_037643475.2(PRKC2);XM_037643476.2(PRKC2);XM_037643477.2(PRKC2);XM_037643478.2(PRKC2);XM_037651134.2(pax6a);XM_037651135.2(pax6a);XM_037654668.2(Egfr);XM_037654672.2(Egfr);XM_037655392.2(yap1);XM_037655393.2(yap1);XM_037657823.2(RAD51C);XM_037658509.2(AKAP1);XM_037658511.2(AKAP1);XM_037658512.2(AKAP1);XM_037658513.2(AKAP1);XM_037658514.2(AKAP1);XM_037661016.2(SMAD6);XM_037…
GO:0045814	negative regulation of gene expression, epigenetic	71	431	4.00821e-11	8.95768e-10	XM_037642138.2(Kdm1a);XM_037644236.2(RCOR3);XM_037644237.2(RCOR3);XM_037645286.2(HNF4A);XM_037645306.2(HNF4A);XM_037651810.2(kmt5b);XM_037651811.2(kmt5b);XM_037654913.2(Jak2);XM_037655082.2(Nup107);XM_037655477.2(KDM6A);XM_037655480.2(KDM6A);XM_037655482.2(KDM6A);XM_037655613.2(Lam);XM_037655913.2(mcm7-b);XM_037656653.2(PPM1D);XM_037656978.2(Rcor2);XM_037657241.2(ncapd2);XM_037657668.2(ncor1);XM_…
GO:0048882	lateral line development	14	23	4.03983e-11	9.00306e-10	XM_037642132.2(MIB1);XM_037642133.2(MIB1);XM_037655392.2(yap1);XM_037655393.2(yap1);XM_037666895.2(abhd12);XM_049413702.1(yap1);XM_049413703.1(yap1);XM_049413704.1(yap1);XM_049413706.1(yap1);XM_049413707.1(yap1);XM_049413708.1(yap1);XM_049413709.1(yap1);XM_049413710.1(yap1);XM_049413711.1(yap1)
GO:0015691	cadmium ion transport	24	70	4.18745e-11	9.30596e-10	XM_037650440.2(Atp10a);XM_037650859.2(Atp8a1);XM_037650860.2(Atp8a1);XM_037650862.2(Atp8a1);XM_037650863.2(Atp8a1);XM_037650864.2(Atp8a1);XM_037657309.2(ATP13A3);XM_037657310.2(ATP13A3);XM_037661225.2(Atpalpha);XM_037661226.2(Atpalpha);XM_037661227.2(Atpalpha);XM_037663705.2(Atp2b3);XM_037663708.2(ATP2B1);XM_037663709.2(ATP2B1);XM_037663710.2(ATP2B1);XM_037663711.2(ATP2B1);XM_037663712.2(ATP2B1);…
GO:0009792	embryo development ending in birth or egg hatching	189	1643	4.22427e-11	9.36165e-10	XM_037642132.2(MIB1);XM_037642133.2(MIB1);XM_037642243.2(UCKL1);XM_037642244.2(UCKL1);XM_037642252.2(Epb41l3);XM_037642253.2(Epb41l3);XM_037642300.2(RCC1);XM_037642302.2(RCC1);XM_037642921.2(Su(H));XM_037643338.2(CCNE1);XM_037643343.2(CCNE1);XM_037643349.2(CCNE1);XM_037643410.2(--);XM_037643411.2(--);XM_037643412.2(--);XM_037643413.2(--);XM_037643414.2(--);XM_037643415.2(--);XM_037643950.2(six1a)…
GO:0001704	formation of primary germ layer	42	190	4.23718e-11	9.36417e-10	XM_037643950.2(six1a);XM_037648708.2(sli);XM_037650891.2(UGDH);XM_037655477.2(KDM6A);XM_037655480.2(KDM6A);XM_037655482.2(KDM6A);XM_037657813.2(NLK);XM_037660196.2(ADAM10);XM_037660275.2(Bmpr2);XM_037662840.2(HIVEP1);XM_037666603.2(--);XM_037666925.2(Tspan17);XM_037669864.2(Pik3ap1);XM_037669882.2(Pik3ap1);XM_037669896.2(Pik3ap1);XM_049412353.1(sgl);XM_049412354.1(UGDH);XM_049412355.1(UGDH);XM_04…
GO:0016203	muscle attachment	29	100	4.44908e-11	9.80523e-10	XM_037644893.2(tx);XM_037650602.2(ILK);XM_037653476.2(Cspg4);XM_037654668.2(Egfr);XM_037654672.2(Egfr);XM_037655485.2(mys);XM_037660292.1(--);XM_037660299.1(--);XM_037662759.2(DAG1);XM_037664829.2(C3G);XM_049413473.1(Egfr);XM_049413474.1(Egfr);XM_049413475.1(Egfr);XM_049413742.1(mys);XM_049413743.1(mys);XM_049413744.1(mys);XM_049413745.1(mys);XM_049413747.1(mys);XM_049413748.1(mys);XM_049413749.1…
GO:0032272	negative regulation of protein polymerization	31	113	4.66848e-11	1.02603e-09	XM_037648529.2(hts);XM_037648532.2(hts);XM_037648533.2(hts);XM_037648534.2(hts);XM_037648535.2(hts);XM_037648536.2(hts);XM_037648537.2(hts);XM_037648538.2(hts);XM_037648540.2(hts);XM_037648541.2(hts);XM_037648542.2(hts);XM_037648543.2(hts);XM_037648544.2(hts);XM_037648545.2(hts);XM_037648683.2(Abp1);XM_037648684.2(Abp1);XM_037653489.2(CDK13);XM_037655308.2(CDK13);XM_037657368.2(CAPZB);XM_03765850…
GO:0048562	embryonic organ morphogenesis	55	294	4.87818e-11	1.06917e-09	XM_037642132.2(MIB1);XM_037642133.2(MIB1);XM_037642921.2(Su(H));XM_037643950.2(six1a);XM_037644174.2(PTK7);XM_037644557.2(pros);XM_037644861.2(CRIM1);XM_037644863.2(CRIM1);XM_037646723.2(--);XM_037646977.2(jub);XM_037646982.2(jub);XM_037650300.2(lbx1);XM_037651134.2(pax6a);XM_037651135.2(pax6a);XM_037655392.2(yap1);XM_037655393.2(yap1);XM_037655477.2(KDM6A);XM_037655480.2(KDM6A);XM_037655482.2(KD…
GO:0071396	cellular response to lipid	97	678	5.17662e-11	1.13146e-09	XM_037644174.2(PTK7);XM_037644206.2(v1g168210);XM_037644372.2(v1g168210);XM_037645286.2(HNF4A);XM_037645306.2(HNF4A);XM_037646774.2(Tp53inp2);XM_037647989.2(Hr38);XM_037647990.2(Hr38);XM_037647991.2(Hr38);XM_037647993.2(Hr38);XM_037647994.2(Hr38);XM_037647995.2(Hr38);XM_037647997.2(Hr38);XM_037647999.2(Hr38);XM_037648001.2(Hr38);XM_037648184.2(Entpd8);XM_037648852.2(Daxx);XM_037650221.2(CD36);XM_…
GO:0050769	positive regulation of neurogenesis	87	582	5.34507e-11	1.16508e-09	XM_037643568.2(mbt);XM_037643933.2(Fbxo31);XM_037644174.2(PTK7);XM_037644203.2(actr2);XM_037644557.2(pros);XM_037644565.2(Atxn1);XM_037644575.2(Atxn1);XM_037644581.2(Atxn1);XM_037644586.2(Atxn1);XM_037644592.2(Atxn1);XM_037644634.2(BSCL2);XM_037644636.2(BSCL2);XM_037646123.2(impact);XM_037646653.1(kidins220b);XM_037646723.2(--);XM_037647953.2(KATNB1);XM_037647954.2(KATNB1);XM_037647955.2(KATNB1);…
GO:0007297	ovarian follicle cell migration	71	434	5.54045e-11	1.20437e-09	XM_037643410.2(--);XM_037643411.2(--);XM_037643412.2(--);XM_037643413.2(--);XM_037643414.2(--);XM_037643415.2(--);XM_037644030.2(STK3);XM_037648043.2(fzd1);XM_037651085.2(TSHR);XM_037651147.2(BCHE);XM_037651148.2(BCHE);XM_037651149.2(BCHE);XM_037654668.2(Egfr);XM_037654672.2(Egfr);XM_037654913.2(Jak2);XM_037655392.2(yap1);XM_037655393.2(yap1);XM_037655485.2(mys);XM_037657368.2(CAPZB);XM_037658509…
GO:0014070	response to organic cyclic compound	159	1321	6.00626e-11	1.30207e-09	XM_037642585.2(Pka-R2);XM_037642586.2(Pka-R2);XM_037643410.2(--);XM_037643411.2(--);XM_037643412.2(--);XM_037643413.2(--);XM_037643414.2(--);XM_037643415.2(--);XM_037644098.2(Bckdha);XM_037644203.2(actr2);XM_037644670.2(Rgs7);XM_037644671.2(Rgs7);XM_037644672.2(Rgs7);XM_037644887.2(G-s-alpha-60A);XM_037644892.2(G-s-alpha-60A);XM_037645286.2(HNF4A);XM_037645306.2(HNF4A);XM_037646123.2(impact);XM_0…
GO:0009987	cellular process	1854	24815	6.2654e-11	1.35455e-09	XM_037642090.2(ADGRG2);XM_037642112.2(nme6);XM_037642121.2(--);XM_037642123.2(--);XM_037642124.2(--);XM_037642132.2(MIB1);XM_037642133.2(MIB1);XM_037642138.2(Kdm1a);XM_037642185.2(rnf146);XM_037642191.2(--);XM_037642199.1(--);XM_037642235.2(Alg9);XM_037642236.2(PXDN);XM_037642237.2(PXDN);XM_037642243.2(UCKL1);XM_037642244.2(UCKL1);XM_037642252.2(Epb41l3);XM_037642253.2(Epb41l3);XM_037642300.2(RCC…	XM_049413324.1(Gld);XM_049413346.1(GRB14);XM_049413347.1(GRB14);XM_049413348.1(GRB14);XM_049413349.1(GRB14);XM_049413350.1(GRB14);XM_049413351.1(GRB14);XM_049413391.1(Chd1);XM_049413392.1(katnal2);XM_049413449.1(EcR);XM_049413473.1(Egfr);XM_049413474.1(Egfr);XM_049413475.1(Egfr);XM_049413479.1(CERT1);XM_049413480.1(CERT1);XM_049413492.1(Galt);XM_049413558.1(CRY1);XM_049413561.1(Arp8);XM_049413562…
GO:0007044	cell-substrate junction assembly	26	83	6.62383e-11	1.4243e-09	XM_037644790.2(Fit1);XM_037654206.2(Pak3);XM_037654207.2(Pak3);XM_037655303.2(CNOT9);XM_037665016.2(melk);XM_049417918.1(USP7);XM_049417919.1(USP7);XM_049417920.1(USP7);XM_049417921.1(USP7);XM_049417922.1(USP7);XM_049417923.1(USP7);XM_049417924.1(USP7);XM_049417925.1(USP7);XM_049417926.1(USP7);XM_049417927.1(USP7);XM_049417928.1(USP7);XM_049417929.1(USP7);XM_049417930.1(USP7);XM_049417931.1(USP7)…
GO:0150115	cell-substrate junction organization	26	83	6.62383e-11	1.4243e-09	XM_037644790.2(Fit1);XM_037654206.2(Pak3);XM_037654207.2(Pak3);XM_037655303.2(CNOT9);XM_037665016.2(melk);XM_049417918.1(USP7);XM_049417919.1(USP7);XM_049417920.1(USP7);XM_049417921.1(USP7);XM_049417922.1(USP7);XM_049417923.1(USP7);XM_049417924.1(USP7);XM_049417925.1(USP7);XM_049417926.1(USP7);XM_049417927.1(USP7);XM_049417928.1(USP7);XM_049417929.1(USP7);XM_049417930.1(USP7);XM_049417931.1(USP7)…
GO:0090130	tissue migration	98	691	6.74839e-11	1.44717e-09	XM_037643410.2(--);XM_037643411.2(--);XM_037643412.2(--);XM_037643413.2(--);XM_037643414.2(--);XM_037643415.2(--);XM_037644030.2(STK3);XM_037644203.2(actr2);XM_037644557.2(pros);XM_037648043.2(fzd1);XM_037648708.2(sli);XM_037650221.2(CD36);XM_037650891.2(UGDH);XM_037651085.2(TSHR);XM_037651147.2(BCHE);XM_037651148.2(BCHE);XM_037651149.2(BCHE);XM_037653489.2(CDK13);XM_037654668.2(Egfr);XM_03765467…
GO:0031333	negative regulation of protein-containing complex assembly	44	208	6.85027e-11	1.46507e-09	XM_037646123.2(impact);XM_037648529.2(hts);XM_037648532.2(hts);XM_037648533.2(hts);XM_037648534.2(hts);XM_037648535.2(hts);XM_037648536.2(hts);XM_037648537.2(hts);XM_037648538.2(hts);XM_037648540.2(hts);XM_037648541.2(hts);XM_037648542.2(hts);XM_037648543.2(hts);XM_037648544.2(hts);XM_037648545.2(hts);XM_037648683.2(Abp1);XM_037648684.2(Abp1);XM_037653489.2(CDK13);XM_037654168.2(an3);XM_037654169…
GO:1901654	response to ketone	63	365	6.93346e-11	1.47889e-09	XM_037643410.2(--);XM_037643411.2(--);XM_037643412.2(--);XM_037643413.2(--);XM_037643414.2(--);XM_037643415.2(--);XM_037646774.2(Tp53inp2);XM_037648034.2(KLF6);XM_037651134.2(pax6a);XM_037651135.2(pax6a);XM_037651810.2(kmt5b);XM_037651811.2(kmt5b);XM_037653489.2(CDK13);XM_037654168.2(an3);XM_037654169.2(an3);XM_037654206.2(Pak3);XM_037654207.2(Pak3);XM_037655308.2(CDK13);XM_037655392.2(yap1);XM_0…
GO:0007508	larval heart development	11	14	7.5115e-11	1.59364e-09	XM_037655485.2(mys);XM_049413742.1(mys);XM_049413743.1(mys);XM_049413744.1(mys);XM_049413745.1(mys);XM_049413747.1(mys);XM_049413748.1(mys);XM_049413749.1(mys);XM_049413750.1(mys);XM_049413751.1(mys);XM_049413752.1(mys)
GO:0097112	gamma-aminobutyric acid receptor clustering	11	14	7.5115e-11	1.59364e-09	XM_037644489.2(GPHN);XM_037644490.2(GPHN);XM_037644491.2(GPHN);XM_037644492.2(GPHN);XM_049413274.1(CASK);XM_049413275.1(CASK);XM_049413276.1(CASK);XM_049413277.1(CASK);XM_049413278.1(CASK);XM_049413279.1(CASK);XM_049413280.1(CASK)
GO:0018022	peptidyl-lysine methylation	49	249	8.75049e-11	1.85157e-09	XM_037644236.2(RCOR3);XM_037644237.2(RCOR3);XM_037651810.2(kmt5b);XM_037651811.2(kmt5b);XM_037653785.2(SMYD5);XM_037655392.2(yap1);XM_037655393.2(yap1);XM_037655477.2(KDM6A);XM_037655480.2(KDM6A);XM_037655482.2(KDM6A);XM_037655817.2(Unc13a);XM_037655818.2(Unc13a);XM_037655819.2(Unc13a);XM_037656978.2(Rcor2);XM_037657810.2(KMT5A);XM_037659384.2(ash2);XM_037667106.2(Suz12);XM_037667108.2(Suz12);XM_…
GO:0051494	negative regulation of cytoskeleton organization	48	241	8.78859e-11	1.8547e-09	XM_037646694.2(katna1);XM_037647953.2(KATNB1);XM_037647954.2(KATNB1);XM_037647955.2(KATNB1);XM_037648529.2(hts);XM_037648532.2(hts);XM_037648533.2(hts);XM_037648534.2(hts);XM_037648535.2(hts);XM_037648536.2(hts);XM_037648537.2(hts);XM_037648538.2(hts);XM_037648540.2(hts);XM_037648541.2(hts);XM_037648542.2(hts);XM_037648543.2(hts);XM_037648544.2(hts);XM_037648545.2(hts);XM_037648683.2(Abp1);XM_037…
GO:0198738	cell-cell signaling by wnt	100	714	8.8162e-11	1.8556e-09	XM_037642185.2(rnf146);XM_037642921.2(Su(H));XM_037642945.2(--);XM_037642946.2(--);XM_037642947.2(--);XM_037642948.2(--);XM_037644030.2(STK3);XM_037644174.2(PTK7);XM_037644226.2(mael);XM_037644790.2(Fit1);XM_037647753.2(BRD7);XM_037647989.2(Hr38);XM_037647990.2(Hr38);XM_037647991.2(Hr38);XM_037647993.2(Hr38);XM_037647994.2(Hr38);XM_037647995.2(Hr38);XM_037647997.2(Hr38);XM_037647999.2(Hr38);XM_03…
GO:0001556	oocyte maturation	26	84	8.94154e-11	1.87702e-09	XM_037642585.2(Pka-R2);XM_037642586.2(Pka-R2);XM_037644887.2(G-s-alpha-60A);XM_037644892.2(G-s-alpha-60A);XM_037654484.2(ADCY5);XM_037654485.2(ADCY5);XM_037654486.2(ADCY5);XM_037657088.2(EPHB2);XM_037657089.2(EPHB2);XM_037657090.2(EPHB2);XM_037657091.2(EPHB2);XM_037657092.2(EPHB2);XM_037657093.2(EPHB2);XM_037657660.2(mapk1);XM_037657661.2(mapk1);XM_037660495.2(nub);XM_037660496.2(nub);XM_03766428…
GO:0021700	developmental maturation	108	794	9.00572e-11	1.88535e-09	XM_037642368.2(Bicd2);XM_037642549.2(Cont);XM_037642585.2(Pka-R2);XM_037642586.2(Pka-R2);XM_037642921.2(Su(H));XM_037643019.2(tbk1);XM_037643410.2(--);XM_037643411.2(--);XM_037643412.2(--);XM_037643413.2(--);XM_037643414.2(--);XM_037643415.2(--);XM_037644887.2(G-s-alpha-60A);XM_037644892.2(G-s-alpha-60A);XM_037647989.2(Hr38);XM_037647990.2(Hr38);XM_037647991.2(Hr38);XM_037647993.2(Hr38);XM_037647…
GO:0048881	mechanosensory lateral line system development	14	24	9.05234e-11	1.88535e-09	XM_037642132.2(MIB1);XM_037642133.2(MIB1);XM_037655392.2(yap1);XM_037655393.2(yap1);XM_037666895.2(abhd12);XM_049413702.1(yap1);XM_049413703.1(yap1);XM_049413704.1(yap1);XM_049413706.1(yap1);XM_049413707.1(yap1);XM_049413708.1(yap1);XM_049413709.1(yap1);XM_049413710.1(yap1);XM_049413711.1(yap1)
GO:0048915	posterior lateral line system development	14	24	9.05234e-11	1.88535e-09	XM_037642132.2(MIB1);XM_037642133.2(MIB1);XM_037655392.2(yap1);XM_037655393.2(yap1);XM_037666895.2(abhd12);XM_049413702.1(yap1);XM_049413703.1(yap1);XM_049413704.1(yap1);XM_049413706.1(yap1);XM_049413707.1(yap1);XM_049413708.1(yap1);XM_049413709.1(yap1);XM_049413710.1(yap1);XM_049413711.1(yap1)
GO:0007426	tracheal outgrowth, open tracheal system	18	41	9.62298e-11	1.99376e-09	XM_037653178.2(RASA3);XM_037654839.2(SHC1);XM_037655485.2(mys);XM_037669864.2(Pik3ap1);XM_037669882.2(Pik3ap1);XM_037669896.2(Pik3ap1);XM_037674205.2(grh);XM_037674206.2(grh);XM_049413742.1(mys);XM_049413743.1(mys);XM_049413744.1(mys);XM_049413745.1(mys);XM_049413747.1(mys);XM_049413748.1(mys);XM_049413749.1(mys);XM_049413750.1(mys);XM_049413751.1(mys);XM_049413752.1(mys)
GO:0010837	regulation of keratinocyte proliferation	18	41	9.62298e-11	1.99376e-09	XM_037655392.2(yap1);XM_037655393.2(yap1);XM_049413274.1(CASK);XM_049413275.1(CASK);XM_049413276.1(CASK);XM_049413277.1(CASK);XM_049413278.1(CASK);XM_049413279.1(CASK);XM_049413280.1(CASK);XM_049413702.1(yap1);XM_049413703.1(yap1);XM_049413704.1(yap1);XM_049413706.1(yap1);XM_049413707.1(yap1);XM_049413708.1(yap1);XM_049413709.1(yap1);XM_049413710.1(yap1);XM_049413711.1(yap1)
GO:0008344	adult locomotory behavior	49	250	1.0137e-10	2.09481e-09	XM_037644565.2(Atxn1);XM_037644575.2(Atxn1);XM_037644581.2(Atxn1);XM_037644586.2(Atxn1);XM_037644592.2(Atxn1);XM_037647989.2(Hr38);XM_037647990.2(Hr38);XM_037647991.2(Hr38);XM_037647993.2(Hr38);XM_037647994.2(Hr38);XM_037647995.2(Hr38);XM_037647997.2(Hr38);XM_037647999.2(Hr38);XM_037648001.2(Hr38);XM_037650758.2(CG17119);XM_037654713.2(Galt);XM_037654714.2(Galt);XM_037654727.2(Galt);XM_037654728.…
GO:0060245	detection of cell density	20	51	1.05985e-10	2.1845e-09	XM_037655392.2(yap1);XM_037655393.2(yap1);XM_037663705.2(Atp2b3);XM_037663708.2(ATP2B1);XM_037663709.2(ATP2B1);XM_037663710.2(ATP2B1);XM_037663711.2(ATP2B1);XM_037663712.2(ATP2B1);XM_037663713.2(Atp2b3);XM_037663714.2(ATP2B1);XM_049413702.1(yap1);XM_049413703.1(yap1);XM_049413704.1(yap1);XM_049413706.1(yap1);XM_049413707.1(yap1);XM_049413708.1(yap1);XM_049413709.1(yap1);XM_049413710.1(yap1);XM_04…
GO:0001700	embryonic development via the syncytial blastoderm	74	469	1.22689e-10	2.52226e-09	XM_037642252.2(Epb41l3);XM_037642253.2(Epb41l3);XM_037643410.2(--);XM_037643411.2(--);XM_037643412.2(--);XM_037643413.2(--);XM_037643414.2(--);XM_037643415.2(--);XM_037646313.2(smurf2);XM_037647707.2(chn);XM_037647711.2(chn);XM_037648493.2(cdk14);XM_037648837.2(RAPGEF6);XM_037648838.2(Rapgef2);XM_037648839.2(Rapgef2);XM_037648841.2(Rapgef2);XM_037648843.2(Rapgef2);XM_037652351.2(Vha13);XM_0376538…
GO:0008356	asymmetric cell division	58	327	1.31338e-10	2.6931e-09	XM_037642921.2(Su(H));XM_037643019.2(tbk1);XM_037643338.2(CCNE1);XM_037643343.2(CCNE1);XM_037643349.2(CCNE1);XM_037644203.2(actr2);XM_037644557.2(pros);XM_037647355.2(gnai1);XM_037648043.2(fzd1);XM_037648199.2(cpeb3);XM_037648200.2(cpeb3);XM_037648529.2(hts);XM_037648532.2(hts);XM_037648533.2(hts);XM_037648534.2(hts);XM_037648535.2(hts);XM_037648536.2(hts);XM_037648537.2(hts);XM_037648538.2(hts);…
GO:0001756	somitogenesis	21	57	1.45388e-10	2.97353e-09	XM_037642132.2(MIB1);XM_037642133.2(MIB1);XM_037642921.2(Su(H));XM_037644861.2(CRIM1);XM_037644863.2(CRIM1);XM_037651489.2(AAEL011121);XM_037655477.2(KDM6A);XM_037655480.2(KDM6A);XM_037655482.2(KDM6A);XM_049413734.1(KDM6A);XM_049413735.1(KDM6A);XM_049413736.1(KDM6A);XM_049413737.1(KDM6A);XM_049413739.1(KDM6A);XM_049413740.1(KDM6A);XM_049413741.1(KDM6A);XM_049414522.1(sog);XM_049414523.1(sog);XM_0…
GO:0007509	mesoderm migration involved in gastrulation	13	21	1.51514e-10	3.09089e-09	XM_037648708.2(sli);XM_037650891.2(UGDH);XM_037669864.2(Pik3ap1);XM_037669882.2(Pik3ap1);XM_037669896.2(Pik3ap1);XM_049412353.1(sgl);XM_049412354.1(UGDH);XM_049412355.1(UGDH);XM_049412356.1(sgl);XM_049412357.1(sgl);XM_049412358.1(sgl);XM_049412359.1(UGDH);XM_049412360.1(sgl)
GO:0007631	feeding behavior	57	320	1.59693e-10	3.2494e-09	XM_037642445.2(NAPEPLD);XM_037642446.2(NAPEPLD);XM_037642447.2(NAPEPLD);XM_037642448.2(NAPEPLD);XM_037642449.2(NAPEPLD);XM_037643410.2(--);XM_037643411.2(--);XM_037643412.2(--);XM_037643413.2(--);XM_037643414.2(--);XM_037643415.2(--);XM_037644670.2(Rgs7);XM_037644671.2(Rgs7);XM_037644672.2(Rgs7);XM_037644887.2(G-s-alpha-60A);XM_037644892.2(G-s-alpha-60A);XM_037648813.2(--);XM_037652428.2(RIC8A);X…
GO:0021879	forebrain neuron differentiation	19	47	1.66033e-10	3.3698e-09	XM_037644557.2(pros);XM_037647989.2(Hr38);XM_037647990.2(Hr38);XM_037647991.2(Hr38);XM_037647993.2(Hr38);XM_037647994.2(Hr38);XM_037647995.2(Hr38);XM_037647997.2(Hr38);XM_037647999.2(Hr38);XM_037648001.2(Hr38);XM_037651134.2(pax6a);XM_037651135.2(pax6a);XM_037668177.2(Dll);XM_049411733.1(Hr38);XM_049411735.1(Hr38);XM_049411742.1(Hr38);XM_049411744.1(Hr38);XM_049411750.1(Hr38);XM_049411752.1(Hr38)
GO:0072359	circulatory system development	131	1040	1.71715e-10	3.47624e-09	XM_037642132.2(MIB1);XM_037642133.2(MIB1);XM_037642252.2(Epb41l3);XM_037642253.2(Epb41l3);XM_037642549.2(Cont);XM_037642921.2(Su(H));XM_037644174.2(PTK7);XM_037644557.2(pros);XM_037644790.2(Fit1);XM_037644861.2(CRIM1);XM_037644863.2(CRIM1);XM_037646723.2(--);XM_037646977.2(jub);XM_037646982.2(jub);XM_037648043.2(fzd1);XM_037648708.2(sli);XM_037650300.2(lbx1);XM_037651134.2(pax6a);XM_037651135.2(p…
GO:0022607	cellular component assembly	496	5380	1.76208e-10	3.55815e-09	XM_037642252.2(Epb41l3);XM_037642253.2(Epb41l3);XM_037642300.2(RCC1);XM_037642302.2(RCC1);XM_037642549.2(Cont);XM_037642585.2(Pka-R2);XM_037642586.2(Pka-R2);XM_037642781.1(SYN);XM_037642992.2(SDCBP);XM_037643051.1(CRYZ);XM_037643086.2(--);XM_037643338.2(CCNE1);XM_037643343.2(CCNE1);XM_037643349.2(CCNE1);XM_037643410.2(--);XM_037643411.2(--);XM_037643412.2(--);XM_037643413.2(--);XM_037643414.2(--)…
GO:0007548	sex differentiation	99	713	1.7804e-10	3.58604e-09	XM_037643338.2(CCNE1);XM_037643343.2(CCNE1);XM_037643349.2(CCNE1);XM_037644174.2(PTK7);XM_037644484.2(ITPKB);XM_037644790.2(Fit1);XM_037646591.2(SMG1);XM_037648708.2(sli);XM_037648837.2(RAPGEF6);XM_037648838.2(Rapgef2);XM_037648839.2(Rapgef2);XM_037648841.2(Rapgef2);XM_037648843.2(Rapgef2);XM_037650024.1(Eip74EF);XM_037650429.2(Rrm1);XM_037650602.2(ILK);XM_037650739.2(Eip74EF);XM_037650740.2(Eip7…
GO:0016233	telomere capping	22	63	1.79099e-10	3.5952e-09	XM_037671611.2(ERCC4);XM_049417918.1(USP7);XM_049417919.1(USP7);XM_049417920.1(USP7);XM_049417921.1(USP7);XM_049417922.1(USP7);XM_049417923.1(USP7);XM_049417924.1(USP7);XM_049417925.1(USP7);XM_049417926.1(USP7);XM_049417927.1(USP7);XM_049417928.1(USP7);XM_049417929.1(USP7);XM_049417930.1(USP7);XM_049417931.1(USP7);XM_049417932.1(USP7);XM_049417933.1(USP7);XM_049417934.1(USP7);XM_049417935.1(USP7)…
GO:0006915	apoptotic process	238	2230	1.79399e-10	3.5952e-09	XM_037642112.2(nme6);XM_037642406.2(ADAMTS9);XM_037642921.2(Su(H));XM_037643019.2(tbk1);XM_037643338.2(CCNE1);XM_037643343.2(CCNE1);XM_037643349.2(CCNE1);XM_037643568.2(mbt);XM_037643940.2(SEPTIN7);XM_037643956.2(hif1a);XM_037643961.2(SEPTIN7);XM_037643971.2(SEPTIN7);XM_037644030.2(STK3);XM_037644045.2(MAX);XM_037644046.2(MAX);XM_037646159.1(SNX6);XM_037646160.2(SNX6);XM_037646162.2(SNX6);XM_0376…
GO:0006825	copper ion transport	28	99	1.83142e-10	3.66101e-09	XM_037644751.2(CUTC);XM_037650440.2(Atp10a);XM_037650859.2(Atp8a1);XM_037650860.2(Atp8a1);XM_037650862.2(Atp8a1);XM_037650863.2(Atp8a1);XM_037650864.2(Atp8a1);XM_037657309.2(ATP13A3);XM_037657310.2(ATP13A3);XM_037661225.2(Atpalpha);XM_037661226.2(Atpalpha);XM_037661227.2(Atpalpha);XM_037663705.2(Atp2b3);XM_037663708.2(ATP2B1);XM_037663709.2(ATP2B1);XM_037663710.2(ATP2B1);XM_037663711.2(ATP2B1);XM…
GO:0048925	lateral line system development	14	25	1.92089e-10	3.83023e-09	XM_037642132.2(MIB1);XM_037642133.2(MIB1);XM_037655392.2(yap1);XM_037655393.2(yap1);XM_037666895.2(abhd12);XM_049413702.1(yap1);XM_049413703.1(yap1);XM_049413704.1(yap1);XM_049413706.1(yap1);XM_049413707.1(yap1);XM_049413708.1(yap1);XM_049413709.1(yap1);XM_049413710.1(yap1);XM_049413711.1(yap1)
GO:0051130	positive regulation of cellular component organization	193	1718	1.93066e-10	3.83128e-09	XM_037642132.2(MIB1);XM_037642133.2(MIB1);XM_037642138.2(Kdm1a);XM_037642368.2(Bicd2);XM_037642992.2(SDCBP);XM_037643933.2(Fbxo31);XM_037643940.2(SEPTIN7);XM_037643961.2(SEPTIN7);XM_037643971.2(SEPTIN7);XM_037644174.2(PTK7);XM_037644203.2(actr2);XM_037644236.2(RCOR3);XM_037644237.2(RCOR3);XM_037644557.2(pros);XM_037644634.2(BSCL2);XM_037644636.2(BSCL2);XM_037644790.2(Fit1);XM_037646653.1(kidins22…
GO:0042416	dopamine biosynthetic process	15	29	1.93105e-10	3.83128e-09	XM_037647989.2(Hr38);XM_037647990.2(Hr38);XM_037647991.2(Hr38);XM_037647993.2(Hr38);XM_037647994.2(Hr38);XM_037647995.2(Hr38);XM_037647997.2(Hr38);XM_037647999.2(Hr38);XM_037648001.2(Hr38);XM_049411733.1(Hr38);XM_049411735.1(Hr38);XM_049411742.1(Hr38);XM_049411744.1(Hr38);XM_049411750.1(Hr38);XM_049411752.1(Hr38)
GO:0009953	dorsal/ventral pattern formation	56	313	1.93904e-10	3.83757e-09	XM_037642132.2(MIB1);XM_037642133.2(MIB1);XM_037642368.2(Bicd2);XM_037642921.2(Su(H));XM_037643475.2(PRKC2);XM_037643476.2(PRKC2);XM_037643477.2(PRKC2);XM_037643478.2(PRKC2);XM_037644045.2(MAX);XM_037644046.2(MAX);XM_037648260.2(KCNIP3);XM_037651134.2(pax6a);XM_037651135.2(pax6a);XM_037654134.2(GPC6);XM_037654668.2(Egfr);XM_037654672.2(Egfr);XM_037655392.2(yap1);XM_037655393.2(yap1);XM_037657272.…
GO:1902464	regulation of histone H3-K27 trimethylation	10	12	2.04289e-10	4.03306e-09	XM_037655477.2(KDM6A);XM_037655480.2(KDM6A);XM_037655482.2(KDM6A);XM_049413734.1(KDM6A);XM_049413735.1(KDM6A);XM_049413736.1(KDM6A);XM_049413737.1(KDM6A);XM_049413739.1(KDM6A);XM_049413740.1(KDM6A);XM_049413741.1(KDM6A)
GO:0045444	fat cell differentiation	43	207	2.06713e-10	4.0708e-09	XM_037642445.2(NAPEPLD);XM_037642446.2(NAPEPLD);XM_037642447.2(NAPEPLD);XM_037642448.2(NAPEPLD);XM_037642449.2(NAPEPLD);XM_037642945.2(--);XM_037642946.2(--);XM_037642947.2(--);XM_037642948.2(--);XM_037644226.2(mael);XM_037644634.2(BSCL2);XM_037644636.2(BSCL2);XM_037647989.2(Hr38);XM_037647990.2(Hr38);XM_037647991.2(Hr38);XM_037647993.2(Hr38);XM_037647994.2(Hr38);XM_037647995.2(Hr38);XM_037647997…
GO:0015693	magnesium ion transport	24	75	2.16615e-10	4.25528e-09	XM_037650440.2(Atp10a);XM_037650859.2(Atp8a1);XM_037650860.2(Atp8a1);XM_037650862.2(Atp8a1);XM_037650863.2(Atp8a1);XM_037650864.2(Atp8a1);XM_037657309.2(ATP13A3);XM_037657310.2(ATP13A3);XM_037661225.2(Atpalpha);XM_037661226.2(Atpalpha);XM_037661227.2(Atpalpha);XM_037663705.2(Atp2b3);XM_037663708.2(ATP2B1);XM_037663709.2(ATP2B1);XM_037663710.2(ATP2B1);XM_037663711.2(ATP2B1);XM_037663712.2(ATP2B1);…
GO:0009611	response to wounding	114	868	2.31877e-10	4.54388e-09	XM_037643410.2(--);XM_037643411.2(--);XM_037643412.2(--);XM_037643413.2(--);XM_037643414.2(--);XM_037643415.2(--);XM_037643956.2(hif1a);XM_037644045.2(MAX);XM_037644046.2(MAX);XM_037644174.2(PTK7);XM_037644634.2(BSCL2);XM_037644636.2(BSCL2);XM_037645019.2(EML1);XM_037648034.2(KLF6);XM_037648184.2(Entpd8);XM_037648667.2(F9);XM_037650221.2(CD36);XM_037650429.2(Rrm1);XM_037650627.2(HPS5);XM_03765113…
GO:0060541	respiratory system development	97	697	2.40548e-10	4.70222e-09	XM_037642252.2(Epb41l3);XM_037642253.2(Epb41l3);XM_037642921.2(Su(H));XM_037643019.2(tbk1);XM_037643956.2(hif1a);XM_037644174.2(PTK7);XM_037644557.2(pros);XM_037644565.2(Atxn1);XM_037644575.2(Atxn1);XM_037644581.2(Atxn1);XM_037644586.2(Atxn1);XM_037644592.2(Atxn1);XM_037648043.2(fzd1);XM_037648708.2(sli);XM_037650343.2(--);XM_037650891.2(UGDH);XM_037651147.2(BCHE);XM_037651148.2(BCHE);XM_03765114…
GO:0009725	response to hormone	170	1467	2.49119e-10	4.85782e-09	XM_037643410.2(--);XM_037643411.2(--);XM_037643412.2(--);XM_037643413.2(--);XM_037643414.2(--);XM_037643415.2(--);XM_037643745.2(PTPN1);XM_037643753.2(PTPN1);XM_037643956.2(hif1a);XM_037644045.2(MAX);XM_037644046.2(MAX);XM_037644098.2(Bckdha);XM_037644206.2(v1g168210);XM_037644372.2(v1g168210);XM_037644489.2(GPHN);XM_037644490.2(GPHN);XM_037644491.2(GPHN);XM_037644492.2(GPHN);XM_037645286.2(HNF4A…
GO:0044728	DNA methylation or demethylation	34	141	2.54886e-10	4.95812e-09	XM_037656653.2(PPM1D);XM_037663249.1(TDRKH);XM_037663251.2(TDRKH);XM_037666485.2(PICK1);XM_037666486.2(PICK1);XM_037666488.2(PICK1);XM_037666489.2(PICK1);XM_037672979.2(TDG);XM_037672980.2(TDG);XM_037673839.2(suv39h2);XM_049417806.1(PICK1);XM_049417918.1(USP7);XM_049417919.1(USP7);XM_049417920.1(USP7);XM_049417921.1(USP7);XM_049417922.1(USP7);XM_049417923.1(USP7);XM_049417924.1(USP7);XM_049417925…
GO:0048682	sprouting of injured axon	19	48	2.56336e-10	4.97417e-09	XM_037643410.2(--);XM_037643411.2(--);XM_037643412.2(--);XM_037643413.2(--);XM_037643414.2(--);XM_037643415.2(--);XM_037644634.2(BSCL2);XM_037644636.2(BSCL2);XM_037668006.2(Map3k9);XM_037669469.2(Dusp8);XM_037669470.2(Dusp8);XM_037669471.2(Dusp8);XM_037671304.2(Pka-C1);XM_037671305.2(Pka-C1);XM_037671306.2(Pka-C1);XM_037671307.2(Pka-C1);XM_049410828.1(--);XM_049418560.1(Dusp8);XM_049418977.1(Pka-…
GO:0030728	ovulation	33	134	2.57423e-10	4.9831e-09	XM_037644790.2(Fit1);XM_037647989.2(Hr38);XM_037647990.2(Hr38);XM_037647991.2(Hr38);XM_037647993.2(Hr38);XM_037647994.2(Hr38);XM_037647995.2(Hr38);XM_037647997.2(Hr38);XM_037647999.2(Hr38);XM_037648001.2(Hr38);XM_037650602.2(ILK);XM_037654668.2(Egfr);XM_037654672.2(Egfr);XM_037657153.2(olf186-F);XM_037657154.2(olf186-F);XM_037660495.2(nub);XM_037660496.2(nub);XM_037667175.2(DBH);XM_037672091.2(Vi…
GO:0006657	CDP-choline pathway	11	15	2.63277e-10	5.0595e-09	XM_037651603.2(Chkb);XM_037651604.2(Chkb);XM_037651605.2(Chkb);XM_037651608.2(Chkb);XM_037651609.2(Chkb);XM_037655099.2(PCYT1B);XM_037655100.2(PCYT1B);XM_037655101.2(PCYT1B);XM_037655102.2(PCYT1A);XM_049412530.1(Chkb);XM_049412531.1(Chkb)
GO:0060449	bud elongation involved in lung branching	11	15	2.63277e-10	5.0595e-09	XM_037655392.2(yap1);XM_037655393.2(yap1);XM_049413702.1(yap1);XM_049413703.1(yap1);XM_049413704.1(yap1);XM_049413706.1(yap1);XM_049413707.1(yap1);XM_049413708.1(yap1);XM_049413709.1(yap1);XM_049413710.1(yap1);XM_049413711.1(yap1)
GO:1902459	positive regulation of stem cell population maintenance	11	15	2.63277e-10	5.0595e-09	XM_037655392.2(yap1);XM_037655393.2(yap1);XM_049413702.1(yap1);XM_049413703.1(yap1);XM_049413704.1(yap1);XM_049413706.1(yap1);XM_049413707.1(yap1);XM_049413708.1(yap1);XM_049413709.1(yap1);XM_049413710.1(yap1);XM_049413711.1(yap1)
GO:0060560	developmental growth involved in morphogenesis	83	562	2.71736e-10	5.20948e-09	XM_037643410.2(--);XM_037643411.2(--);XM_037643412.2(--);XM_037643413.2(--);XM_037643414.2(--);XM_037643415.2(--);XM_037643940.2(SEPTIN7);XM_037643961.2(SEPTIN7);XM_037643971.2(SEPTIN7);XM_037644174.2(PTK7);XM_037644634.2(BSCL2);XM_037644636.2(BSCL2);XM_037646123.2(impact);XM_037648043.2(fzd1);XM_037648708.2(sli);XM_037650781.2(scocb);XM_037650782.2(scocb);XM_037653489.2(CDK13);XM_037653854.2(RAC…
GO:0016570	histone modification	106	789	2.76832e-10	5.29441e-09	XM_037642138.2(Kdm1a);XM_037644125.2(NAA30);XM_037644236.2(RCOR3);XM_037644237.2(RCOR3);XM_037646204.2(HLCS);XM_037646206.2(HLCS);XM_037647753.2(BRD7);XM_037648852.2(Daxx);XM_037650322.2(CREBBP);XM_037651240.1(DDB1);XM_037651810.2(kmt5b);XM_037651811.2(kmt5b);XM_037653188.2(Chd1);XM_037653785.2(SMYD5);XM_037654135.2(MSL2);XM_037654206.2(Pak3);XM_037654207.2(Pak3);XM_037654475.2(Chd1);XM_037654597…
GO:0002376	immune system process	295	2912	2.78708e-10	5.31751e-09	XM_037642132.2(MIB1);XM_037642133.2(MIB1);XM_037642191.2(--);XM_037642199.1(--);XM_037642236.2(PXDN);XM_037642237.2(PXDN);XM_037642362.2(ari-2);XM_037642363.2(ari-2);XM_037642921.2(Su(H));XM_037642992.2(SDCBP);XM_037643019.2(tbk1);XM_037643294.2(Polr3b);XM_037643410.2(--);XM_037643411.2(--);XM_037643412.2(--);XM_037643413.2(--);XM_037643414.2(--);XM_037643415.2(--);XM_037643956.2(hif1a);XM_037644…
GO:0007585	respiratory gaseous exchange by respiratory system	26	88	2.82128e-10	5.36988e-09	XM_037647989.2(Hr38);XM_037647990.2(Hr38);XM_037647991.2(Hr38);XM_037647993.2(Hr38);XM_037647994.2(Hr38);XM_037647995.2(Hr38);XM_037647997.2(Hr38);XM_037647999.2(Hr38);XM_037648001.2(Hr38);XM_037655477.2(KDM6A);XM_037655480.2(KDM6A);XM_037655482.2(KDM6A);XM_037668844.2(--);XM_049411733.1(Hr38);XM_049411735.1(Hr38);XM_049411742.1(Hr38);XM_049411744.1(Hr38);XM_049411750.1(Hr38);XM_049411752.1(Hr38)…
GO:0098742	cell-cell adhesion via plasma-membrane adhesion molecules	35	149	3.01793e-10	5.73047e-09	XM_037642090.2(ADGRG2);XM_037642589.2(Adgrg4);XM_037648043.2(fzd1);XM_037655251.2(HMCN1);XM_037655485.2(mys);XM_037657958.2(Cals);XM_037659983.2(--);XM_037660051.2(Fas1);XM_037660591.2(LAC);XM_037662895.2(Senp7);XM_037663867.2(PlexB);XM_037664231.2(--);XM_037664890.2(Fat4);XM_037664897.2(Fat4);XM_037664928.2(Cad87A);XM_037664935.2(Cad87A);XM_037670594.2(Cad96Ca);XM_037673053.2(Adgrg4);XM_03767372…
GO:0032268	regulation of cellular protein metabolic process	343	3497	3.42985e-10	6.49711e-09	XM_037642132.2(MIB1);XM_037642133.2(MIB1);XM_037642362.2(ari-2);XM_037642363.2(ari-2);XM_037642585.2(Pka-R2);XM_037642586.2(Pka-R2);XM_037642966.2(rnf166);XM_037642992.2(SDCBP);XM_037643019.2(tbk1);XM_037643338.2(CCNE1);XM_037643343.2(CCNE1);XM_037643349.2(CCNE1);XM_037643410.2(--);XM_037643411.2(--);XM_037643412.2(--);XM_037643413.2(--);XM_037643414.2(--);XM_037643415.2(--);XM_037643568.2(mbt);X…
GO:0007015	actin filament organization	88	613	3.43871e-10	6.49842e-09	XM_037643019.2(tbk1);XM_037644203.2(actr2);XM_037644557.2(pros);XM_037648043.2(fzd1);XM_037648529.2(hts);XM_037648532.2(hts);XM_037648533.2(hts);XM_037648534.2(hts);XM_037648535.2(hts);XM_037648536.2(hts);XM_037648537.2(hts);XM_037648538.2(hts);XM_037648540.2(hts);XM_037648541.2(hts);XM_037648542.2(hts);XM_037648543.2(hts);XM_037648544.2(hts);XM_037648545.2(hts);XM_037648683.2(Abp1);XM_037648684.…
GO:0016330	second mitotic wave involved in compound eye morphogenesis	13	22	3.45911e-10	6.50607e-09	XM_037643410.2(--);XM_037643411.2(--);XM_037643412.2(--);XM_037643413.2(--);XM_037643414.2(--);XM_037643415.2(--);XM_037654668.2(Egfr);XM_037654672.2(Egfr);XM_037668955.2(Dl);XM_049410828.1(--);XM_049413473.1(Egfr);XM_049413474.1(Egfr);XM_049413475.1(Egfr)
GO:0060237	regulation of fungal-type cell wall organization	13	22	3.45911e-10	6.50607e-09	XM_037652419.2(trc);XM_037652420.2(trc);XM_037652421.2(trc);XM_037652422.2(trc);XM_037666656.2(rhot1a);XM_037666657.2(rhot1a);XM_037666666.2(rhot1a);XM_037666667.2(rhot1a);XM_037673726.2(Nelf-E);XM_049415893.1(--);XM_049417850.1(rhot1a);XM_049417851.1(rhot1a);XM_049419563.1(Nelf-E)
GO:0008306	associative learning	59	344	3.57337e-10	6.70512e-09	XM_037642781.1(SYN);XM_037643410.2(--);XM_037643411.2(--);XM_037643412.2(--);XM_037643413.2(--);XM_037643414.2(--);XM_037643415.2(--);XM_037644203.2(actr2);XM_037644565.2(Atxn1);XM_037644575.2(Atxn1);XM_037644581.2(Atxn1);XM_037644586.2(Atxn1);XM_037644592.2(Atxn1);XM_037650758.2(CG17119);XM_037650925.2(Rdl);XM_037650926.2(Rdl);XM_037650927.2(Rdl);XM_037653178.2(RASA3);XM_037654668.2(Egfr);XM_037…
GO:0010992	ubiquitin recycling	22	65	3.58671e-10	6.71433e-09	XM_037671910.2(Plaa);XM_049417918.1(USP7);XM_049417919.1(USP7);XM_049417920.1(USP7);XM_049417921.1(USP7);XM_049417922.1(USP7);XM_049417923.1(USP7);XM_049417924.1(USP7);XM_049417925.1(USP7);XM_049417926.1(USP7);XM_049417927.1(USP7);XM_049417928.1(USP7);XM_049417929.1(USP7);XM_049417930.1(USP7);XM_049417931.1(USP7);XM_049417932.1(USP7);XM_049417933.1(USP7);XM_049417934.1(USP7);XM_049417935.1(USP7);…
GO:2001234	negative regulation of apoptotic signaling pathway	47	243	3.86079e-10	7.21043e-09	XM_037647989.2(Hr38);XM_037647990.2(Hr38);XM_037647991.2(Hr38);XM_037647993.2(Hr38);XM_037647994.2(Hr38);XM_037647995.2(Hr38);XM_037647997.2(Hr38);XM_037647999.2(Hr38);XM_037648001.2(Hr38);XM_037648291.2(prel);XM_037654168.2(an3);XM_037654169.2(an3);XM_037654668.2(Egfr);XM_037654672.2(Egfr);XM_037655392.2(yap1);XM_037655393.2(yap1);XM_037657387.2(--);XM_037659175.2(Gclm);XM_037667243.2(RRN3);XM_0…
GO:0014013	regulation of gliogenesis	33	136	3.90563e-10	7.27709e-09	XM_037642132.2(MIB1);XM_037642133.2(MIB1);XM_037644030.2(STK3);XM_037644565.2(Atxn1);XM_037644575.2(Atxn1);XM_037644581.2(Atxn1);XM_037644586.2(Atxn1);XM_037644592.2(Atxn1);XM_037655392.2(yap1);XM_037655393.2(yap1);XM_037662759.2(DAG1);XM_037666955.2(cdk1);XM_037668177.2(Dll);XM_037671331.1(KDM4C);XM_037671332.1(KDM4C);XM_037671832.2(SYNJ1);XM_049411878.1(flr);XM_049413702.1(yap1);XM_049413703.1(…
GO:0030833	regulation of actin filament polymerization	45	227	3.95576e-10	7.35327e-09	XM_037644203.2(actr2);XM_037648529.2(hts);XM_037648532.2(hts);XM_037648533.2(hts);XM_037648534.2(hts);XM_037648535.2(hts);XM_037648536.2(hts);XM_037648537.2(hts);XM_037648538.2(hts);XM_037648540.2(hts);XM_037648541.2(hts);XM_037648542.2(hts);XM_037648543.2(hts);XM_037648544.2(hts);XM_037648545.2(hts);XM_037648683.2(Abp1);XM_037648684.2(Abp1);XM_037653489.2(CDK13);XM_037655308.2(CDK13);XM_03765561…
GO:0043616	keratinocyte proliferation	18	44	3.97982e-10	7.38075e-09	XM_037655392.2(yap1);XM_037655393.2(yap1);XM_049413274.1(CASK);XM_049413275.1(CASK);XM_049413276.1(CASK);XM_049413277.1(CASK);XM_049413278.1(CASK);XM_049413279.1(CASK);XM_049413280.1(CASK);XM_049413702.1(yap1);XM_049413703.1(yap1);XM_049413704.1(yap1);XM_049413706.1(yap1);XM_049413707.1(yap1);XM_049413708.1(yap1);XM_049413709.1(yap1);XM_049413710.1(yap1);XM_049413711.1(yap1)
GO:0007622	rhythmic behavior	56	319	4.0706e-10	7.53157e-09	XM_037642585.2(Pka-R2);XM_037642586.2(Pka-R2);XM_037643410.2(--);XM_037643411.2(--);XM_037643412.2(--);XM_037643413.2(--);XM_037643414.2(--);XM_037643415.2(--);XM_037644670.2(Rgs7);XM_037644671.2(Rgs7);XM_037644672.2(Rgs7);XM_037650925.2(Rdl);XM_037650926.2(Rdl);XM_037650927.2(Rdl);XM_037654744.2(HCN2);XM_037654913.2(Jak2);XM_037655111.2(hlh-13);XM_037656592.2(Homer2);XM_037658723.2(twk-7);XM_037…
GO:0010557	positive regulation of macromolecule biosynthetic process	236	2228	4.37871e-10	8.08284e-09	XM_037642121.2(--);XM_037642123.2(--);XM_037642124.2(--);XM_037642322.2(CaMKI);XM_037642585.2(Pka-R2);XM_037642586.2(Pka-R2);XM_037642921.2(Su(H));XM_037643410.2(--);XM_037643411.2(--);XM_037643412.2(--);XM_037643413.2(--);XM_037643414.2(--);XM_037643415.2(--);XM_037643950.2(six1a);XM_037643956.2(hif1a);XM_037644045.2(MAX);XM_037644046.2(MAX);XM_037644206.2(v1g168210);XM_037644236.2(RCOR3);XM_037…
GO:0016578	histone deubiquitination	21	60	4.41464e-10	8.13029e-09	XM_049417918.1(USP7);XM_049417919.1(USP7);XM_049417920.1(USP7);XM_049417921.1(USP7);XM_049417922.1(USP7);XM_049417923.1(USP7);XM_049417924.1(USP7);XM_049417925.1(USP7);XM_049417926.1(USP7);XM_049417927.1(USP7);XM_049417928.1(USP7);XM_049417929.1(USP7);XM_049417930.1(USP7);XM_049417931.1(USP7);XM_049417932.1(USP7);XM_049417933.1(USP7);XM_049417934.1(USP7);XM_049417935.1(USP7);XM_049417936.1(USP7);…
GO:0006366	transcription by RNA polymerase II	306	3058	4.65618e-10	8.55533e-09	XM_037642322.2(CaMKI);XM_037642491.2(MYT1L);XM_037642585.2(Pka-R2);XM_037642586.2(Pka-R2);XM_037642921.2(Su(H));XM_037643410.2(--);XM_037643411.2(--);XM_037643412.2(--);XM_037643413.2(--);XM_037643414.2(--);XM_037643415.2(--);XM_037643950.2(six1a);XM_037643956.2(hif1a);XM_037644045.2(MAX);XM_037644046.2(MAX);XM_037644236.2(RCOR3);XM_037644237.2(RCOR3);XM_037644557.2(pros);XM_037644565.2(Atxn1);XM…
GO:0008284	positive regulation of cell population proliferation	109	828	5.07298e-10	9.28884e-09	XM_037642132.2(MIB1);XM_037642133.2(MIB1);XM_037642921.2(Su(H));XM_037642992.2(SDCBP);XM_037643338.2(CCNE1);XM_037643343.2(CCNE1);XM_037643349.2(CCNE1);XM_037643410.2(--);XM_037643411.2(--);XM_037643412.2(--);XM_037643413.2(--);XM_037643414.2(--);XM_037643415.2(--);XM_037643950.2(six1a);XM_037644557.2(pros);XM_037644565.2(Atxn1);XM_037644575.2(Atxn1);XM_037644581.2(Atxn1);XM_037644586.2(Atxn1);XM…
GO:0070734	histone H3-K27 methylation	16	35	5.07874e-10	9.28884e-09	XM_037644236.2(RCOR3);XM_037644237.2(RCOR3);XM_037655477.2(KDM6A);XM_037655480.2(KDM6A);XM_037655482.2(KDM6A);XM_037656978.2(Rcor2);XM_037667106.2(Suz12);XM_037667108.2(Suz12);XM_049413734.1(KDM6A);XM_049413735.1(KDM6A);XM_049413736.1(KDM6A);XM_049413737.1(KDM6A);XM_049413739.1(KDM6A);XM_049413740.1(KDM6A);XM_049413741.1(KDM6A);XM_049417981.1(Suz12)
GO:0042060	wound healing	88	618	5.20694e-10	9.50146e-09	XM_037643410.2(--);XM_037643411.2(--);XM_037643412.2(--);XM_037643413.2(--);XM_037643414.2(--);XM_037643415.2(--);XM_037644174.2(PTK7);XM_037645019.2(EML1);XM_037648034.2(KLF6);XM_037648184.2(Entpd8);XM_037648667.2(F9);XM_037650221.2(CD36);XM_037650429.2(Rrm1);XM_037650627.2(HPS5);XM_037651211.2(ADRA2C);XM_037651213.2(ADRA2C);XM_037651214.2(ADRA2C);XM_037653854.2(RAC1);XM_037654668.2(Egfr);XM_037…
GO:0030100	regulation of endocytosis	65	401	5.28601e-10	9.62368e-09	XM_037642132.2(MIB1);XM_037642133.2(MIB1);XM_037642368.2(Bicd2);XM_037642992.2(SDCBP);XM_037644790.2(Fit1);XM_037647901.2(Jph3);XM_037647902.2(JPH2);XM_037647973.2(Nsf2);XM_037650221.2(CD36);XM_037650859.2(Atp8a1);XM_037650860.2(Atp8a1);XM_037650862.2(Atp8a1);XM_037650863.2(Atp8a1);XM_037650864.2(Atp8a1);XM_037650900.2(brat);XM_037650902.2(brat);XM_037650903.2(brat);XM_037651117.1(Tango11);XM_037…
GO:0000122	negative regulation of transcription by RNA polymerase II	129	1038	5.67326e-10	1.03051e-08	XM_037642491.2(MYT1L);XM_037642921.2(Su(H));XM_037644045.2(MAX);XM_037644046.2(MAX);XM_037644236.2(RCOR3);XM_037644237.2(RCOR3);XM_037644557.2(pros);XM_037644565.2(Atxn1);XM_037644575.2(Atxn1);XM_037644581.2(Atxn1);XM_037644586.2(Atxn1);XM_037644592.2(Atxn1);XM_037646123.2(impact);XM_037646723.2(--);XM_037647439.2(SCRT1);XM_037647707.2(chn);XM_037647711.2(chn);XM_037647989.2(Hr38);XM_037647990.2(…
GO:0022612	gland morphogenesis	53	296	5.7244e-10	1.03743e-08	XM_037642252.2(Epb41l3);XM_037642253.2(Epb41l3);XM_037644484.2(ITPKB);XM_037644557.2(pros);XM_037648043.2(fzd1);XM_037650024.1(Eip74EF);XM_037650739.2(Eip74EF);XM_037650740.2(Eip74EF);XM_037650741.2(Eip74EF);XM_037650743.2(Eip74EF);XM_037650744.2(Eip74EF);XM_037650745.2(Eip74EF);XM_037650747.2(Eip74EF);XM_037650748.2(Eip74EF);XM_037651134.2(pax6a);XM_037651135.2(pax6a);XM_037651810.2(kmt5b);XM_03…
GO:0008078	mesodermal cell migration	19	50	5.87558e-10	1.06241e-08	XM_037648708.2(sli);XM_037650891.2(UGDH);XM_037653854.2(RAC1);XM_037668053.2(FBXO11);XM_037669864.2(Pik3ap1);XM_037669882.2(Pik3ap1);XM_037669896.2(Pik3ap1);XM_049412353.1(sgl);XM_049412354.1(UGDH);XM_049412355.1(UGDH);XM_049412356.1(sgl);XM_049412357.1(sgl);XM_049412358.1(sgl);XM_049412359.1(UGDH);XM_049412360.1(sgl);XM_049413180.1(RAC1);XM_049414578.1(aPKC);XM_049414580.1(aPKC);XM_049417946.1(M…
GO:0010332	response to gamma radiation	28	104	6.41032e-10	1.15647e-08	XM_037655392.2(yap1);XM_037655393.2(yap1);XM_037655477.2(KDM6A);XM_037655480.2(KDM6A);XM_037655482.2(KDM6A);XM_037667106.2(Suz12);XM_037667108.2(Suz12);XM_037667176.1(Dcun1d3);XM_037668072.2(RAD51);XM_037668819.2(tigar);XM_037673839.2(suv39h2);XM_049413702.1(yap1);XM_049413703.1(yap1);XM_049413704.1(yap1);XM_049413706.1(yap1);XM_049413707.1(yap1);XM_049413708.1(yap1);XM_049413709.1(yap1);XM_04941…
GO:0043547	positive regulation of GTPase activity	76	505	6.46755e-10	1.16416e-08	XM_037642300.2(RCC1);XM_037642302.2(RCC1);XM_037642479.2(RGS20);XM_037644670.2(Rgs7);XM_037644671.2(Rgs7);XM_037644672.2(Rgs7);XM_037648728.2(GDI2);XM_037648837.2(RAPGEF6);XM_037648838.2(Rapgef2);XM_037648839.2(Rapgef2);XM_037648841.2(Rapgef2);XM_037648843.2(Rapgef2);XM_037651254.2(Tbc1d12);XM_037652428.2(RIC8A);XM_037652429.2(RIC8A);XM_037653178.2(RASA3);XM_037654544.2(BAX);XM_037655196.2(Fur2);…
GO:0002011	morphogenesis of an epithelial sheet	25	85	6.87842e-10	1.2332e-08	XM_037644030.2(STK3);XM_037655392.2(yap1);XM_037655393.2(yap1);XM_037655485.2(mys);XM_037662759.2(DAG1);XM_049413702.1(yap1);XM_049413703.1(yap1);XM_049413704.1(yap1);XM_049413706.1(yap1);XM_049413707.1(yap1);XM_049413708.1(yap1);XM_049413709.1(yap1);XM_049413710.1(yap1);XM_049413711.1(yap1);XM_049413742.1(mys);XM_049413743.1(mys);XM_049413744.1(mys);XM_049413745.1(mys);XM_049413747.1(mys);XM_049…
GO:0048332	mesoderm morphogenesis	34	146	6.8821e-10	1.2332e-08	XM_037643950.2(six1a);XM_037648708.2(sli);XM_037650891.2(UGDH);XM_037655477.2(KDM6A);XM_037655480.2(KDM6A);XM_037655482.2(KDM6A);XM_037657842.2(TBX3);XM_037657844.2(TBX3);XM_037660196.2(ADAM10);XM_037660275.2(Bmpr2);XM_037662840.2(HIVEP1);XM_037666925.2(Tspan17);XM_037669864.2(Pik3ap1);XM_037669882.2(Pik3ap1);XM_037669896.2(Pik3ap1);XM_049412353.1(sgl);XM_049412354.1(UGDH);XM_049412355.1(UGDH);XM…
GO:0014015	positive regulation of gliogenesis	22	67	6.96462e-10	1.24518e-08	XM_037644565.2(Atxn1);XM_037644575.2(Atxn1);XM_037644581.2(Atxn1);XM_037644586.2(Atxn1);XM_037644592.2(Atxn1);XM_037655392.2(yap1);XM_037655393.2(yap1);XM_037662759.2(DAG1);XM_037671832.2(SYNJ1);XM_049413702.1(yap1);XM_049413703.1(yap1);XM_049413704.1(yap1);XM_049413706.1(yap1);XM_049413707.1(yap1);XM_049413708.1(yap1);XM_049413709.1(yap1);XM_049413710.1(yap1);XM_049413711.1(yap1);XM_049414578.1(…
GO:1903051	negative regulation of proteolysis involved in cellular protein catabolic process	30	118	7.24507e-10	1.29242e-08	XM_037642992.2(SDCBP);XM_037644030.2(STK3);XM_037669158.2(Bag6);XM_037669174.2(Bag6);XM_037673508.2(crb);XM_037674027.2(USP19);XM_037674028.2(USP19);XM_049417918.1(USP7);XM_049417919.1(USP7);XM_049417920.1(USP7);XM_049417921.1(USP7);XM_049417922.1(USP7);XM_049417923.1(USP7);XM_049417924.1(USP7);XM_049417925.1(USP7);XM_049417926.1(USP7);XM_049417927.1(USP7);XM_049417928.1(USP7);XM_049417929.1(USP7…
GO:1905435	regulation of histone H3-K4 trimethylation	11	16	7.87466e-10	1.39846e-08	XM_037655392.2(yap1);XM_037655393.2(yap1);XM_049413702.1(yap1);XM_049413703.1(yap1);XM_049413704.1(yap1);XM_049413706.1(yap1);XM_049413707.1(yap1);XM_049413708.1(yap1);XM_049413709.1(yap1);XM_049413710.1(yap1);XM_049413711.1(yap1)
GO:1905437	positive regulation of histone H3-K4 trimethylation	11	16	7.87466e-10	1.39846e-08	XM_037655392.2(yap1);XM_037655393.2(yap1);XM_049413702.1(yap1);XM_049413703.1(yap1);XM_049413704.1(yap1);XM_049413706.1(yap1);XM_049413707.1(yap1);XM_049413708.1(yap1);XM_049413709.1(yap1);XM_049413710.1(yap1);XM_049413711.1(yap1)
GO:0042981	regulation of apoptotic process	195	1773	8.90977e-10	1.57876e-08	XM_037642406.2(ADAMTS9);XM_037642921.2(Su(H));XM_037643019.2(tbk1);XM_037643338.2(CCNE1);XM_037643343.2(CCNE1);XM_037643349.2(CCNE1);XM_037643568.2(mbt);XM_037643940.2(SEPTIN7);XM_037643956.2(hif1a);XM_037643961.2(SEPTIN7);XM_037643971.2(SEPTIN7);XM_037644030.2(STK3);XM_037646774.2(Tp53inp2);XM_037646897.2(UBC5A);XM_037647989.2(Hr38);XM_037647990.2(Hr38);XM_037647991.2(Hr38);XM_037647993.2(Hr38);…
GO:0071480	cellular response to gamma radiation	22	68	9.60016e-10	1.69731e-08	XM_037655392.2(yap1);XM_037655393.2(yap1);XM_037655477.2(KDM6A);XM_037655480.2(KDM6A);XM_037655482.2(KDM6A);XM_037668072.2(RAD51);XM_049413702.1(yap1);XM_049413703.1(yap1);XM_049413704.1(yap1);XM_049413706.1(yap1);XM_049413707.1(yap1);XM_049413708.1(yap1);XM_049413709.1(yap1);XM_049413710.1(yap1);XM_049413711.1(yap1);XM_049413734.1(KDM6A);XM_049413735.1(KDM6A);XM_049413736.1(KDM6A);XM_049413737.1…
GO:1902904	negative regulation of supramolecular fiber organization	43	217	9.75716e-10	1.72124e-08	XM_037647953.2(KATNB1);XM_037647954.2(KATNB1);XM_037647955.2(KATNB1);XM_037648529.2(hts);XM_037648532.2(hts);XM_037648533.2(hts);XM_037648534.2(hts);XM_037648535.2(hts);XM_037648536.2(hts);XM_037648537.2(hts);XM_037648538.2(hts);XM_037648540.2(hts);XM_037648541.2(hts);XM_037648542.2(hts);XM_037648543.2(hts);XM_037648544.2(hts);XM_037648545.2(hts);XM_037648683.2(Abp1);XM_037648684.2(Abp1);XM_03765…
GO:0018130	heterocycle biosynthetic process	654	7490	1.01819e-09	1.7922e-08	XM_037642112.2(nme6);XM_037642121.2(--);XM_037642123.2(--);XM_037642124.2(--);XM_037642138.2(Kdm1a);XM_037642243.2(UCKL1);XM_037642244.2(UCKL1);XM_037642322.2(CaMKI);XM_037642347.2(tamm41);XM_037642491.2(MYT1L);XM_037642585.2(Pka-R2);XM_037642586.2(Pka-R2);XM_037642921.2(Su(H));XM_037643086.2(--);XM_037643186.1(PDPR);XM_037643294.2(Polr3b);XM_037643338.2(CCNE1);XM_037643343.2(CCNE1);XM_037643349.…
GO:0060043	regulation of cardiac muscle cell proliferation	15	32	1.14571e-09	2.00777e-08	XM_037642921.2(Su(H));XM_037655392.2(yap1);XM_037655393.2(yap1);XM_037664214.2(fgf9);XM_037666955.2(cdk1);XM_049413702.1(yap1);XM_049413703.1(yap1);XM_049413704.1(yap1);XM_049413706.1(yap1);XM_049413707.1(yap1);XM_049413708.1(yap1);XM_049413709.1(yap1);XM_049413710.1(yap1);XM_049413711.1(yap1);XM_049417126.1(cdk1)
GO:0071542	dopaminergic neuron differentiation	15	32	1.14571e-09	2.00777e-08	XM_037647989.2(Hr38);XM_037647990.2(Hr38);XM_037647991.2(Hr38);XM_037647993.2(Hr38);XM_037647994.2(Hr38);XM_037647995.2(Hr38);XM_037647997.2(Hr38);XM_037647999.2(Hr38);XM_037648001.2(Hr38);XM_049411733.1(Hr38);XM_049411735.1(Hr38);XM_049411742.1(Hr38);XM_049411744.1(Hr38);XM_049411750.1(Hr38);XM_049411752.1(Hr38)
GO:0048638	regulation of developmental growth	122	976	1.18898e-09	2.07902e-08	XM_037642921.2(Su(H));XM_037644030.2(STK3);XM_037644203.2(actr2);XM_037644557.2(pros);XM_037644634.2(BSCL2);XM_037644636.2(BSCL2);XM_037646694.2(katna1);XM_037646977.2(jub);XM_037646982.2(jub);XM_037648043.2(fzd1);XM_037648683.2(Abp1);XM_037648684.2(Abp1);XM_037648708.2(sli);XM_037648852.2(Daxx);XM_037648875.2(mapkap1);XM_037650781.2(scocb);XM_037650782.2(scocb);XM_037650900.2(brat);XM_037650902.…
GO:0009952	anterior/posterior pattern specification	82	570	1.2437e-09	2.16993e-08	XM_037642132.2(MIB1);XM_037642133.2(MIB1);XM_037642921.2(Su(H));XM_037643019.2(tbk1);XM_037643950.2(six1a);XM_037644861.2(CRIM1);XM_037644863.2(CRIM1);XM_037651134.2(pax6a);XM_037651135.2(pax6a);XM_037651489.2(AAEL011121);XM_037653178.2(RASA3);XM_037654668.2(Egfr);XM_037654672.2(Egfr);XM_037655477.2(KDM6A);XM_037655480.2(KDM6A);XM_037655482.2(KDM6A);XM_037657470.2(unc-64);XM_037657823.2(RAD51C);X…
GO:0051351	positive regulation of ligase activity	12	20	1.31893e-09	2.29113e-08	XM_037655392.2(yap1);XM_037655393.2(yap1);XM_037659175.2(Gclm);XM_049413702.1(yap1);XM_049413703.1(yap1);XM_049413704.1(yap1);XM_049413706.1(yap1);XM_049413707.1(yap1);XM_049413708.1(yap1);XM_049413709.1(yap1);XM_049413710.1(yap1);XM_049413711.1(yap1)
GO:0072202	cell differentiation involved in metanephros development	12	20	1.31893e-09	2.29113e-08	XM_037643950.2(six1a);XM_037655392.2(yap1);XM_037655393.2(yap1);XM_049413702.1(yap1);XM_049413703.1(yap1);XM_049413704.1(yap1);XM_049413706.1(yap1);XM_049413707.1(yap1);XM_049413708.1(yap1);XM_049413709.1(yap1);XM_049413710.1(yap1);XM_049413711.1(yap1)
GO:0120031	plasma membrane bounded cell projection assembly	89	640	1.38293e-09	2.39708e-08	XM_037642992.2(SDCBP);XM_037643940.2(SEPTIN7);XM_037643961.2(SEPTIN7);XM_037643971.2(SEPTIN7);XM_037644203.2(actr2);XM_037646977.2(jub);XM_037646982.2(jub);XM_037647894.2(E2F4);XM_037648191.1(Dctn1);XM_037648199.2(cpeb3);XM_037648200.2(cpeb3);XM_037648683.2(Abp1);XM_037648684.2(Abp1);XM_037648799.2(ABLIM1);XM_037648800.2(ABLIM1);XM_037648837.2(RAPGEF6);XM_037648838.2(Rapgef2);XM_037648839.2(Rapge…
GO:0007428	primary branching, open tracheal system	14	28	1.40731e-09	2.43404e-08	XM_037650891.2(UGDH);XM_037669864.2(Pik3ap1);XM_037669882.2(Pik3ap1);XM_037669896.2(Pik3ap1);XM_037674205.2(grh);XM_037674206.2(grh);XM_049412353.1(sgl);XM_049412354.1(UGDH);XM_049412355.1(UGDH);XM_049412356.1(sgl);XM_049412357.1(sgl);XM_049412358.1(sgl);XM_049412359.1(UGDH);XM_049412360.1(sgl)
GO:0009948	anterior/posterior axis specification	65	411	1.48181e-09	2.55732e-08	XM_037643019.2(tbk1);XM_037643950.2(six1a);XM_037653178.2(RASA3);XM_037654668.2(Egfr);XM_037654672.2(Egfr);XM_037655477.2(KDM6A);XM_037655480.2(KDM6A);XM_037655482.2(KDM6A);XM_037657470.2(unc-64);XM_037657823.2(RAD51C);XM_037657842.2(TBX3);XM_037657844.2(TBX3);XM_037660135.2(Ppig);XM_037660136.2(Ppig);XM_037660137.2(Ppig);XM_037662759.2(DAG1);XM_037663550.2(pk);XM_037663552.2(pk);XM_037665347.2(G…
GO:0030204	chondroitin sulfate metabolic process	17	42	1.49042e-09	2.56662e-08	XM_037650891.2(UGDH);XM_037653476.2(Cspg4);XM_037656998.2(B3GALT6);XM_037660423.2(GlcAT-S);XM_037660426.2(GlcAT-S);XM_037668433.2(ndnf);XM_037668441.2(ndnf);XM_049412353.1(sgl);XM_049412354.1(UGDH);XM_049412355.1(UGDH);XM_049412356.1(sgl);XM_049412357.1(sgl);XM_049412358.1(sgl);XM_049412359.1(UGDH);XM_049412360.1(sgl);XM_049414228.1(Cspg4);XM_049418280.1(Ext2)
GO:0072176	nephric duct development	13	24	1.51428e-09	2.60207e-08	XM_037642132.2(MIB1);XM_037642133.2(MIB1);XM_037655392.2(yap1);XM_037655393.2(yap1);XM_049413702.1(yap1);XM_049413703.1(yap1);XM_049413704.1(yap1);XM_049413706.1(yap1);XM_049413707.1(yap1);XM_049413708.1(yap1);XM_049413709.1(yap1);XM_049413710.1(yap1);XM_049413711.1(yap1)
GO:0031328	positive regulation of cellular biosynthetic process	245	2365	1.57494e-09	2.70048e-08	XM_037642121.2(--);XM_037642123.2(--);XM_037642124.2(--);XM_037642322.2(CaMKI);XM_037642585.2(Pka-R2);XM_037642586.2(Pka-R2);XM_037642921.2(Su(H));XM_037643410.2(--);XM_037643411.2(--);XM_037643412.2(--);XM_037643413.2(--);XM_037643414.2(--);XM_037643415.2(--);XM_037643950.2(six1a);XM_037643956.2(hif1a);XM_037644045.2(MAX);XM_037644046.2(MAX);XM_037644206.2(v1g168210);XM_037644236.2(RCOR3);XM_037…
GO:0045807	positive regulation of endocytosis	45	237	1.67242e-09	2.86145e-08	XM_037642132.2(MIB1);XM_037642133.2(MIB1);XM_037642368.2(Bicd2);XM_037647901.2(Jph3);XM_037647902.2(JPH2);XM_037650859.2(Atp8a1);XM_037650860.2(Atp8a1);XM_037650862.2(Atp8a1);XM_037650863.2(Atp8a1);XM_037650864.2(Atp8a1);XM_037651117.1(Tango11);XM_037651118.2(Tango11);XM_037652419.2(trc);XM_037652420.2(trc);XM_037652421.2(trc);XM_037652422.2(trc);XM_037660278.2(DYRK1A);XM_037660279.2(DYRK1A);XM_0…
GO:0021872	forebrain generation of neurons	19	53	1.86698e-09	3.18749e-08	XM_037644557.2(pros);XM_037647989.2(Hr38);XM_037647990.2(Hr38);XM_037647991.2(Hr38);XM_037647993.2(Hr38);XM_037647994.2(Hr38);XM_037647995.2(Hr38);XM_037647997.2(Hr38);XM_037647999.2(Hr38);XM_037648001.2(Hr38);XM_037651134.2(pax6a);XM_037651135.2(pax6a);XM_037668177.2(Dll);XM_049411733.1(Hr38);XM_049411735.1(Hr38);XM_049411742.1(Hr38);XM_049411744.1(Hr38);XM_049411750.1(Hr38);XM_049411752.1(Hr38)
GO:0055001	muscle cell development	70	460	1.89349e-09	3.22582e-08	XM_037644030.2(STK3);XM_037644557.2(pros);XM_037646046.2(NEURL2);XM_037646694.2(katna1);XM_037646723.2(--);XM_037648529.2(hts);XM_037648532.2(hts);XM_037648533.2(hts);XM_037648534.2(hts);XM_037648535.2(hts);XM_037648536.2(hts);XM_037648537.2(hts);XM_037648538.2(hts);XM_037648540.2(hts);XM_037648541.2(hts);XM_037648542.2(hts);XM_037648543.2(hts);XM_037648544.2(hts);XM_037648545.2(hts);XM_037650602…
GO:0021884	forebrain neuron development	15	33	1.96081e-09	3.32627e-08	XM_037647989.2(Hr38);XM_037647990.2(Hr38);XM_037647991.2(Hr38);XM_037647993.2(Hr38);XM_037647994.2(Hr38);XM_037647995.2(Hr38);XM_037647997.2(Hr38);XM_037647999.2(Hr38);XM_037648001.2(Hr38);XM_049411733.1(Hr38);XM_049411735.1(Hr38);XM_049411742.1(Hr38);XM_049411744.1(Hr38);XM_049411750.1(Hr38);XM_049411752.1(Hr38)
GO:0050650	chondroitin sulfate proteoglycan biosynthetic process	15	33	1.96081e-09	3.32627e-08	XM_037650891.2(UGDH);XM_037653476.2(Cspg4);XM_037656998.2(B3GALT6);XM_037660423.2(GlcAT-S);XM_037660426.2(GlcAT-S);XM_049412353.1(sgl);XM_049412354.1(UGDH);XM_049412355.1(UGDH);XM_049412356.1(sgl);XM_049412357.1(sgl);XM_049412358.1(sgl);XM_049412359.1(UGDH);XM_049412360.1(sgl);XM_049414228.1(Cspg4);XM_049418280.1(Ext2)
GO:0030539	male genitalia development	25	89	1.99621e-09	3.37393e-08	XM_037644174.2(PTK7);XM_037646591.2(SMG1);XM_037654668.2(Egfr);XM_037654672.2(Egfr);XM_037655485.2(mys);XM_037656971.2(Myo61F);XM_037656972.2(Myo61F);XM_037656973.2(Myo61F);XM_037657842.2(TBX3);XM_037657844.2(TBX3);XM_037663792.2(Plxna4);XM_037668006.2(Map3k9);XM_049413473.1(Egfr);XM_049413474.1(Egfr);XM_049413475.1(Egfr);XM_049413742.1(mys);XM_049413743.1(mys);XM_049413744.1(mys);XM_049413745.1(…
GO:0001707	mesoderm formation	32	137	1.99739e-09	3.37393e-08	XM_037643950.2(six1a);XM_037648708.2(sli);XM_037650891.2(UGDH);XM_037655477.2(KDM6A);XM_037655480.2(KDM6A);XM_037655482.2(KDM6A);XM_037660196.2(ADAM10);XM_037660275.2(Bmpr2);XM_037662840.2(HIVEP1);XM_037666925.2(Tspan17);XM_037669864.2(Pik3ap1);XM_037669882.2(Pik3ap1);XM_037669896.2(Pik3ap1);XM_049412353.1(sgl);XM_049412354.1(UGDH);XM_049412355.1(UGDH);XM_049412356.1(sgl);XM_049412357.1(sgl);XM_0…
GO:0048545	response to steroid hormone	73	489	2.00899e-09	3.38634e-08	XM_037643410.2(--);XM_037643411.2(--);XM_037643412.2(--);XM_037643413.2(--);XM_037643414.2(--);XM_037643415.2(--);XM_037644098.2(Bckdha);XM_037645286.2(HNF4A);XM_037645306.2(HNF4A);XM_037646774.2(Tp53inp2);XM_037647989.2(Hr38);XM_037647990.2(Hr38);XM_037647991.2(Hr38);XM_037647993.2(Hr38);XM_037647994.2(Hr38);XM_037647995.2(Hr38);XM_037647997.2(Hr38);XM_037647999.2(Hr38);XM_037648001.2(Hr38);XM_0…
GO:0043085	positive regulation of catalytic activity	185	1678	2.0812e-09	3.50049e-08	XM_037642300.2(RCC1);XM_037642302.2(RCC1);XM_037642479.2(RGS20);XM_037642585.2(Pka-R2);XM_037642586.2(Pka-R2);XM_037643019.2(tbk1);XM_037643568.2(mbt);XM_037644030.2(STK3);XM_037644557.2(pros);XM_037644670.2(Rgs7);XM_037644671.2(Rgs7);XM_037644672.2(Rgs7);XM_037646340.2(WRNIP1);XM_037646653.1(kidins220b);XM_037647468.2(PDP2);XM_037647989.2(Hr38);XM_037647990.2(Hr38);XM_037647991.2(Hr38);XM_037647…
GO:0072215	regulation of metanephros development	11	17	2.08551e-09	3.50049e-08	XM_037655392.2(yap1);XM_037655393.2(yap1);XM_049413702.1(yap1);XM_049413703.1(yap1);XM_049413704.1(yap1);XM_049413706.1(yap1);XM_049413707.1(yap1);XM_049413708.1(yap1);XM_049413709.1(yap1);XM_049413710.1(yap1);XM_049413711.1(yap1)
GO:0032570	response to progesterone	18	48	2.14074e-09	3.58563e-08	XM_037643410.2(--);XM_037643411.2(--);XM_037643412.2(--);XM_037643413.2(--);XM_037643414.2(--);XM_037643415.2(--);XM_037655392.2(yap1);XM_037655393.2(yap1);XM_049410828.1(--);XM_049413702.1(yap1);XM_049413703.1(yap1);XM_049413704.1(yap1);XM_049413706.1(yap1);XM_049413707.1(yap1);XM_049413708.1(yap1);XM_049413709.1(yap1);XM_049413710.1(yap1);XM_049413711.1(yap1)
GO:0050877	nervous system process	191	1747	2.16127e-09	3.61242e-08	XM_037642781.1(SYN);XM_037642921.2(Su(H));XM_037643051.1(CRYZ);XM_037643410.2(--);XM_037643411.2(--);XM_037643412.2(--);XM_037643413.2(--);XM_037643414.2(--);XM_037643415.2(--);XM_037643475.2(PRKC2);XM_037643476.2(PRKC2);XM_037643477.2(PRKC2);XM_037643478.2(PRKC2);XM_037643769.2(RDH12);XM_037644203.2(actr2);XM_037644557.2(pros);XM_037644565.2(Atxn1);XM_037644575.2(Atxn1);XM_037644581.2(Atxn1);XM_…
GO:1903363	negative regulation of cellular protein catabolic process	33	145	2.28115e-09	3.80479e-08	XM_037642992.2(SDCBP);XM_037644030.2(STK3);XM_037655196.2(Fur2);XM_037669158.2(Bag6);XM_037669174.2(Bag6);XM_037671855.2(Ric1);XM_037673508.2(crb);XM_037674027.2(USP19);XM_037674028.2(USP19);XM_049413623.1(Fur2);XM_049417918.1(USP7);XM_049417919.1(USP7);XM_049417920.1(USP7);XM_049417921.1(USP7);XM_049417922.1(USP7);XM_049417923.1(USP7);XM_049417924.1(USP7);XM_049417925.1(USP7);XM_049417926.1(USP7…
GO:0051926	negative regulation of calcium ion transport	17	43	2.3001e-09	3.82118e-08	XM_037655252.2(GNB5);XM_037655253.2(GNB5);XM_037655254.2(GNB5);XM_037655255.2(GNB5);XM_037657272.2(YWHAE);XM_037657576.2(sestd1);XM_037661030.2(PPP2CB);XM_037661037.2(PPP2CB);XM_037661077.2(Usp2);XM_037661078.2(Usp2);XM_037671090.2(SLC29A1);XM_037671091.2(SLC29A1);XM_049416405.1(Usp2);XM_049416406.1(Usp2);XM_049416407.1(Usp2);XM_049416408.1(Usp2);XM_049416409.1(Usp2)
GO:0030041	actin filament polymerization	47	256	2.30059e-09	3.82118e-08	XM_037644203.2(actr2);XM_037648529.2(hts);XM_037648532.2(hts);XM_037648533.2(hts);XM_037648534.2(hts);XM_037648535.2(hts);XM_037648536.2(hts);XM_037648537.2(hts);XM_037648538.2(hts);XM_037648540.2(hts);XM_037648541.2(hts);XM_037648542.2(hts);XM_037648543.2(hts);XM_037648544.2(hts);XM_037648545.2(hts);XM_037648683.2(Abp1);XM_037648684.2(Abp1);XM_037653489.2(CDK13);XM_037653854.2(RAC1);XM_037655308…
GO:0051693	actin filament capping	23	77	2.34826e-09	3.89224e-08	XM_037648529.2(hts);XM_037648532.2(hts);XM_037648533.2(hts);XM_037648534.2(hts);XM_037648535.2(hts);XM_037648536.2(hts);XM_037648537.2(hts);XM_037648538.2(hts);XM_037648540.2(hts);XM_037648541.2(hts);XM_037648542.2(hts);XM_037648543.2(hts);XM_037648544.2(hts);XM_037648545.2(hts);XM_037648683.2(Abp1);XM_037648684.2(Abp1);XM_037653489.2(CDK13);XM_037655308.2(CDK13);XM_037657368.2(CAPZB);XM_04941187…
GO:0051051	negative regulation of transport	76	520	2.46384e-09	4.07533e-08	XM_037642992.2(SDCBP);XM_037648728.2(GDI2);XM_037650859.2(Atp8a1);XM_037650860.2(Atp8a1);XM_037650862.2(Atp8a1);XM_037650863.2(Atp8a1);XM_037650864.2(Atp8a1);XM_037651085.2(TSHR);XM_037654206.2(Pak3);XM_037654207.2(Pak3);XM_037655196.2(Fur2);XM_037655252.2(GNB5);XM_037655253.2(GNB5);XM_037655254.2(GNB5);XM_037655255.2(GNB5);XM_037655477.2(KDM6A);XM_037655480.2(KDM6A);XM_037655482.2(KDM6A);XM_0376…
GO:0001754	eye photoreceptor cell differentiation	64	407	2.49616e-09	4.12021e-08	XM_037643410.2(--);XM_037643411.2(--);XM_037643412.2(--);XM_037643413.2(--);XM_037643414.2(--);XM_037643415.2(--);XM_037643568.2(mbt);XM_037644030.2(STK3);XM_037644557.2(pros);XM_037648043.2(fzd1);XM_037648813.2(--);XM_037648837.2(RAPGEF6);XM_037648838.2(Rapgef2);XM_037648839.2(Rapgef2);XM_037648841.2(Rapgef2);XM_037648843.2(Rapgef2);XM_037651134.2(pax6a);XM_037651135.2(pax6a);XM_037653178.2(RASA…
GO:0046530	photoreceptor cell differentiation	70	463	2.50376e-09	4.1242e-08	XM_037643410.2(--);XM_037643411.2(--);XM_037643412.2(--);XM_037643413.2(--);XM_037643414.2(--);XM_037643415.2(--);XM_037643568.2(mbt);XM_037644030.2(STK3);XM_037644557.2(pros);XM_037648043.2(fzd1);XM_037648813.2(--);XM_037648837.2(RAPGEF6);XM_037648838.2(Rapgef2);XM_037648839.2(Rapgef2);XM_037648841.2(Rapgef2);XM_037648843.2(Rapgef2);XM_037651134.2(pax6a);XM_037651135.2(pax6a);XM_037653178.2(RASA…
GO:0006325	chromatin organization	154	1335	2.52225e-09	4.14607e-08	XM_037642138.2(Kdm1a);XM_037643019.2(tbk1);XM_037644125.2(NAA30);XM_037644236.2(RCOR3);XM_037644237.2(RCOR3);XM_037645286.2(HNF4A);XM_037645306.2(HNF4A);XM_037646204.2(HLCS);XM_037646206.2(HLCS);XM_037647753.2(BRD7);XM_037648852.2(Daxx);XM_037651240.1(DDB1);XM_037651810.2(kmt5b);XM_037651811.2(kmt5b);XM_037651990.2(--);XM_037653188.2(Chd1);XM_037653785.2(SMYD5);XM_037654135.2(MSL2);XM_037654206.2…
GO:0035112	genitalia morphogenesis	25	90	2.57669e-09	4.22683e-08	XM_037643338.2(CCNE1);XM_037643343.2(CCNE1);XM_037643349.2(CCNE1);XM_037644174.2(PTK7);XM_037644484.2(ITPKB);XM_037644790.2(Fit1);XM_037650602.2(ILK);XM_037655485.2(mys);XM_037656971.2(Myo61F);XM_037656972.2(Myo61F);XM_037656973.2(Myo61F);XM_037663792.2(Plxna4);XM_037664287.2(Itpr1);XM_037668006.2(Map3k9);XM_049410827.1(ITPKB);XM_049413742.1(mys);XM_049413743.1(mys);XM_049413744.1(mys);XM_0494137…
GO:0048749	compound eye development	103	790	2.58894e-09	4.23819e-08	XM_037642921.2(Su(H));XM_037643338.2(CCNE1);XM_037643343.2(CCNE1);XM_037643349.2(CCNE1);XM_037643410.2(--);XM_037643411.2(--);XM_037643412.2(--);XM_037643413.2(--);XM_037643414.2(--);XM_037643415.2(--);XM_037643568.2(mbt);XM_037643950.2(six1a);XM_037644030.2(STK3);XM_037644557.2(pros);XM_037644950.2(Trim9);XM_037646247.2(Unk);XM_037646897.2(UBC5A);XM_037647628.2(Unk);XM_037647707.2(chn);XM_037647…
GO:0006813	potassium ion transport	60	371	2.64683e-09	4.32406e-08	XM_037643153.2(Cubn);XM_037643569.2(KCNK1);XM_037643572.2(KCNK1);XM_037647312.2(nrv2);XM_037647339.2(Hibadh);XM_037647973.2(Nsf2);XM_037648446.2(--);XM_037650440.2(Atp10a);XM_037651072.2(--);XM_037651888.2(--);XM_037652434.2(--);XM_037653334.2(Kcnh8);XM_037654744.2(HCN2);XM_037656732.2(Olfml2b);XM_037657272.2(YWHAE);XM_037657309.2(ATP13A3);XM_037657310.2(ATP13A3);XM_037658723.2(twk-7);XM_03766122…
GO:0055002	striated muscle cell development	65	417	2.69046e-09	4.37747e-08	XM_037644030.2(STK3);XM_037644557.2(pros);XM_037646046.2(NEURL2);XM_037646694.2(katna1);XM_037648529.2(hts);XM_037648532.2(hts);XM_037648533.2(hts);XM_037648534.2(hts);XM_037648535.2(hts);XM_037648536.2(hts);XM_037648537.2(hts);XM_037648538.2(hts);XM_037648540.2(hts);XM_037648541.2(hts);XM_037648542.2(hts);XM_037648543.2(hts);XM_037648544.2(hts);XM_037648545.2(hts);XM_037650602.2(ILK);XM_03765347…
GO:1901362	organic cyclic compound biosynthetic process	663	7650	2.69053e-09	4.37747e-08	XM_037642112.2(nme6);XM_037642121.2(--);XM_037642123.2(--);XM_037642124.2(--);XM_037642138.2(Kdm1a);XM_037642243.2(UCKL1);XM_037642244.2(UCKL1);XM_037642322.2(CaMKI);XM_037642347.2(tamm41);XM_037642491.2(MYT1L);XM_037642585.2(Pka-R2);XM_037642586.2(Pka-R2);XM_037642921.2(Su(H));XM_037643086.2(--);XM_037643186.1(PDPR);XM_037643294.2(Polr3b);XM_037643338.2(CCNE1);XM_037643343.2(CCNE1);XM_037643349.…
GO:0030029	actin filament-based process	145	1238	2.78818e-09	4.52709e-08	XM_037642252.2(Epb41l3);XM_037642253.2(Epb41l3);XM_037642992.2(SDCBP);XM_037643019.2(tbk1);XM_037643568.2(mbt);XM_037643940.2(SEPTIN7);XM_037643961.2(SEPTIN7);XM_037643971.2(SEPTIN7);XM_037644174.2(PTK7);XM_037644203.2(actr2);XM_037644557.2(pros);XM_037644790.2(Fit1);XM_037646046.2(NEURL2);XM_037646694.2(katna1);XM_037647355.2(gnai1);XM_037648043.2(fzd1);XM_037648529.2(hts);XM_037648532.2(hts);XM…
GO:0048339	paraxial mesoderm development	12	21	2.87547e-09	4.65138e-08	XM_037651489.2(AAEL011121);XM_037655392.2(yap1);XM_037655393.2(yap1);XM_049413702.1(yap1);XM_049413703.1(yap1);XM_049413704.1(yap1);XM_049413706.1(yap1);XM_049413707.1(yap1);XM_049413708.1(yap1);XM_049413709.1(yap1);XM_049413710.1(yap1);XM_049413711.1(yap1)
GO:0031057	negative regulation of histone modification	26	97	2.87642e-09	4.65138e-08	XM_037644236.2(RCOR3);XM_037644237.2(RCOR3);XM_037653188.2(Chd1);XM_037654475.2(Chd1);XM_037655477.2(KDM6A);XM_037655480.2(KDM6A);XM_037655482.2(KDM6A);XM_037656978.2(Rcor2);XM_037657810.2(KMT5A);XM_037659384.2(ash2);XM_037664217.2(ATG5);XM_037664218.2(ATG5);XM_037671331.1(KDM4C);XM_037671332.1(KDM4C);XM_049413391.1(Chd1);XM_049413734.1(KDM6A);XM_049413735.1(KDM6A);XM_049413736.1(KDM6A);XM_049413…
GO:0010927	cellular component assembly involved in morphogenesis	82	581	3.07826e-09	4.96767e-08	XM_037643338.2(CCNE1);XM_037643343.2(CCNE1);XM_037643349.2(CCNE1);XM_037644203.2(actr2);XM_037644557.2(pros);XM_037646046.2(NEURL2);XM_037646694.2(katna1);XM_037647953.2(KATNB1);XM_037647954.2(KATNB1);XM_037647955.2(KATNB1);XM_037648529.2(hts);XM_037648532.2(hts);XM_037648533.2(hts);XM_037648534.2(hts);XM_037648535.2(hts);XM_037648536.2(hts);XM_037648537.2(hts);XM_037648538.2(hts);XM_037648540.2(…
GO:0042063	gliogenesis	66	428	3.17477e-09	5.11306e-08	XM_037642132.2(MIB1);XM_037642133.2(MIB1);XM_037642252.2(Epb41l3);XM_037642253.2(Epb41l3);XM_037642549.2(Cont);XM_037643950.2(six1a);XM_037644030.2(STK3);XM_037644557.2(pros);XM_037644565.2(Atxn1);XM_037644575.2(Atxn1);XM_037644581.2(Atxn1);XM_037644586.2(Atxn1);XM_037644592.2(Atxn1);XM_037647355.2(gnai1);XM_037648708.2(sli);XM_037650343.2(--);XM_037651134.2(pax6a);XM_037651135.2(pax6a);XM_037653…
GO:2001233	regulation of apoptotic signaling pathway	61	382	3.22371e-09	5.18139e-08	XM_037644030.2(STK3);XM_037646774.2(Tp53inp2);XM_037647989.2(Hr38);XM_037647990.2(Hr38);XM_037647991.2(Hr38);XM_037647993.2(Hr38);XM_037647994.2(Hr38);XM_037647995.2(Hr38);XM_037647997.2(Hr38);XM_037647999.2(Hr38);XM_037648001.2(Hr38);XM_037648291.2(prel);XM_037648852.2(Daxx);XM_037650797.2(Apaf1);XM_037651117.1(Tango11);XM_037651118.2(Tango11);XM_037654168.2(an3);XM_037654169.2(an3);XM_037654668…
GO:0009595	detection of biotic stimulus	21	66	3.23946e-09	5.19621e-08	XM_037650221.2(CD36);XM_037655392.2(yap1);XM_037655393.2(yap1);XM_037663705.2(Atp2b3);XM_037663708.2(ATP2B1);XM_037663709.2(ATP2B1);XM_037663710.2(ATP2B1);XM_037663711.2(ATP2B1);XM_037663712.2(ATP2B1);XM_037663713.2(Atp2b3);XM_037663714.2(ATP2B1);XM_049413702.1(yap1);XM_049413703.1(yap1);XM_049413704.1(yap1);XM_049413706.1(yap1);XM_049413707.1(yap1);XM_049413708.1(yap1);XM_049413709.1(yap1);XM_04…
GO:0006996	organelle organization	604	6884	3.25274e-09	5.19927e-08	XM_037642112.2(nme6);XM_037642138.2(Kdm1a);XM_037642252.2(Epb41l3);XM_037642253.2(Epb41l3);XM_037642300.2(RCC1);XM_037642302.2(RCC1);XM_037642347.2(tamm41);XM_037642368.2(Bicd2);XM_037642491.2(MYT1L);XM_037642585.2(Pka-R2);XM_037642586.2(Pka-R2);XM_037642726.2(--);XM_037642731.2(--);XM_037642992.2(SDCBP);XM_037643019.2(tbk1);XM_037643086.2(--);XM_037643338.2(CCNE1);XM_037643343.2(CCNE1);XM_037643…
GO:0048663	neuron fate commitment	40	201	3.25445e-09	5.19927e-08	XM_037642132.2(MIB1);XM_037642133.2(MIB1);XM_037642921.2(Su(H));XM_037643338.2(CCNE1);XM_037643343.2(CCNE1);XM_037643349.2(CCNE1);XM_037643410.2(--);XM_037643411.2(--);XM_037643412.2(--);XM_037643413.2(--);XM_037643414.2(--);XM_037643415.2(--);XM_037644030.2(STK3);XM_037644557.2(pros);XM_037648043.2(fzd1);XM_037650300.2(lbx1);XM_037651134.2(pax6a);XM_037651135.2(pax6a);XM_037654452.2(ATOH1);XM_03…
GO:0021952	central nervous system projection neuron axonogenesis	15	34	3.27559e-09	5.22257e-08	XM_037647989.2(Hr38);XM_037647990.2(Hr38);XM_037647991.2(Hr38);XM_037647993.2(Hr38);XM_037647994.2(Hr38);XM_037647995.2(Hr38);XM_037647997.2(Hr38);XM_037647999.2(Hr38);XM_037648001.2(Hr38);XM_049411733.1(Hr38);XM_049411735.1(Hr38);XM_049411742.1(Hr38);XM_049411744.1(Hr38);XM_049411750.1(Hr38);XM_049411752.1(Hr38)
GO:0048512	circadian behavior	52	302	3.39529e-09	5.40259e-08	XM_037642585.2(Pka-R2);XM_037642586.2(Pka-R2);XM_037643410.2(--);XM_037643411.2(--);XM_037643412.2(--);XM_037643413.2(--);XM_037643414.2(--);XM_037643415.2(--);XM_037650925.2(Rdl);XM_037650926.2(Rdl);XM_037650927.2(Rdl);XM_037654744.2(HCN2);XM_037654913.2(Jak2);XM_037655111.2(hlh-13);XM_037656592.2(Homer2);XM_037658723.2(twk-7);XM_037661077.2(Usp2);XM_037661078.2(Usp2);XM_037666993.2(Kctd5);XM_03…
GO:0031061	negative regulation of histone methylation	17	44	3.49773e-09	5.54341e-08	XM_037644236.2(RCOR3);XM_037644237.2(RCOR3);XM_037655477.2(KDM6A);XM_037655480.2(KDM6A);XM_037655482.2(KDM6A);XM_037656978.2(Rcor2);XM_037671331.1(KDM4C);XM_037671332.1(KDM4C);XM_049413734.1(KDM6A);XM_049413735.1(KDM6A);XM_049413736.1(KDM6A);XM_049413737.1(KDM6A);XM_049413739.1(KDM6A);XM_049413740.1(KDM6A);XM_049413741.1(KDM6A);XM_049418978.1(KDM4C);XM_049418979.1(KDM4C)
GO:0050654	chondroitin sulfate proteoglycan metabolic process	17	44	3.49773e-09	5.54341e-08	XM_037650891.2(UGDH);XM_037653476.2(Cspg4);XM_037656998.2(B3GALT6);XM_037660423.2(GlcAT-S);XM_037660426.2(GlcAT-S);XM_037668433.2(ndnf);XM_037668441.2(ndnf);XM_049412353.1(sgl);XM_049412354.1(UGDH);XM_049412355.1(UGDH);XM_049412356.1(sgl);XM_049412357.1(sgl);XM_049412358.1(sgl);XM_049412359.1(UGDH);XM_049412360.1(sgl);XM_049414228.1(Cspg4);XM_049418280.1(Ext2)
GO:0032271	regulation of protein polymerization	50	285	3.54949e-09	5.61427e-08	XM_037644203.2(actr2);XM_037646965.2(ringer);XM_037648191.1(Dctn1);XM_037648529.2(hts);XM_037648532.2(hts);XM_037648533.2(hts);XM_037648534.2(hts);XM_037648535.2(hts);XM_037648536.2(hts);XM_037648537.2(hts);XM_037648538.2(hts);XM_037648540.2(hts);XM_037648541.2(hts);XM_037648542.2(hts);XM_037648543.2(hts);XM_037648544.2(hts);XM_037648545.2(hts);XM_037648683.2(Abp1);XM_037648684.2(Abp1);XM_0376534…
GO:0009713	catechol-containing compound biosynthetic process	16	39	3.57932e-09	5.63903e-08	XM_037647989.2(Hr38);XM_037647990.2(Hr38);XM_037647991.2(Hr38);XM_037647993.2(Hr38);XM_037647994.2(Hr38);XM_037647995.2(Hr38);XM_037647997.2(Hr38);XM_037647999.2(Hr38);XM_037648001.2(Hr38);XM_037667175.2(DBH);XM_049411733.1(Hr38);XM_049411735.1(Hr38);XM_049411742.1(Hr38);XM_049411744.1(Hr38);XM_049411750.1(Hr38);XM_049411752.1(Hr38)
GO:0042423	catecholamine biosynthetic process	16	39	3.57932e-09	5.63903e-08	XM_037647989.2(Hr38);XM_037647990.2(Hr38);XM_037647991.2(Hr38);XM_037647993.2(Hr38);XM_037647994.2(Hr38);XM_037647995.2(Hr38);XM_037647997.2(Hr38);XM_037647999.2(Hr38);XM_037648001.2(Hr38);XM_037667175.2(DBH);XM_049411733.1(Hr38);XM_049411735.1(Hr38);XM_049411742.1(Hr38);XM_049411744.1(Hr38);XM_049411750.1(Hr38);XM_049411752.1(Hr38)
GO:0031032	actomyosin structure organization	75	515	3.67544e-09	5.77902e-08	XM_037642252.2(Epb41l3);XM_037642253.2(Epb41l3);XM_037643940.2(SEPTIN7);XM_037643961.2(SEPTIN7);XM_037643971.2(SEPTIN7);XM_037644557.2(pros);XM_037646046.2(NEURL2);XM_037646694.2(katna1);XM_037648529.2(hts);XM_037648532.2(hts);XM_037648533.2(hts);XM_037648534.2(hts);XM_037648535.2(hts);XM_037648536.2(hts);XM_037648537.2(hts);XM_037648538.2(hts);XM_037648540.2(hts);XM_037648541.2(hts);XM_037648542…
GO:0009891	positive regulation of biosynthetic process	246	2399	3.69439e-09	5.79735e-08	XM_037642121.2(--);XM_037642123.2(--);XM_037642124.2(--);XM_037642322.2(CaMKI);XM_037642585.2(Pka-R2);XM_037642586.2(Pka-R2);XM_037642921.2(Su(H));XM_037643410.2(--);XM_037643411.2(--);XM_037643412.2(--);XM_037643413.2(--);XM_037643414.2(--);XM_037643415.2(--);XM_037643950.2(six1a);XM_037643956.2(hif1a);XM_037644045.2(MAX);XM_037644046.2(MAX);XM_037644206.2(v1g168210);XM_037644236.2(RCOR3);XM_037…
GO:0048754	branching morphogenesis of an epithelial tube	39	194	3.77441e-09	5.91127e-08	XM_037643950.2(six1a);XM_037650891.2(UGDH);XM_037652351.2(Vha13);XM_037655392.2(yap1);XM_037655393.2(yap1);XM_037655613.2(Lam);XM_037657253.2(LPP);XM_037657255.2(LPP);XM_037657842.2(TBX3);XM_037657844.2(TBX3);XM_037658765.2(gsp-2);XM_037662759.2(DAG1);XM_037668355.2(noc);XM_037669864.2(Pik3ap1);XM_037669882.2(Pik3ap1);XM_037669896.2(Pik3ap1);XM_037674205.2(grh);XM_037674206.2(grh);XM_049412138.1(…
GO:0061061	muscle structure development	129	1071	4.02884e-09	6.29734e-08	XM_037642252.2(Epb41l3);XM_037642253.2(Epb41l3);XM_037642921.2(Su(H));XM_037644030.2(STK3);XM_037644557.2(pros);XM_037644790.2(Fit1);XM_037644893.2(tx);XM_037646046.2(NEURL2);XM_037646694.2(katna1);XM_037646723.2(--);XM_037647707.2(chn);XM_037647711.2(chn);XM_037648529.2(hts);XM_037648532.2(hts);XM_037648533.2(hts);XM_037648534.2(hts);XM_037648535.2(hts);XM_037648536.2(hts);XM_037648537.2(hts);XM…
GO:0043412	macromolecule modification	574	6506	4.42182e-09	6.89804e-08	XM_037642132.2(MIB1);XM_037642133.2(MIB1);XM_037642138.2(Kdm1a);XM_037642185.2(rnf146);XM_037642235.2(Alg9);XM_037642322.2(CaMKI);XM_037642362.2(ari-2);XM_037642363.2(ari-2);XM_037642585.2(Pka-R2);XM_037642586.2(Pka-R2);XM_037642966.2(rnf166);XM_037642992.2(SDCBP);XM_037643019.2(tbk1);XM_037643186.1(PDPR);XM_037643250.2(desi2);XM_037643251.2(desi2);XM_037643338.2(CCNE1);XM_037643343.2(CCNE1);XM_0…
GO:0035282	segmentation	91	676	4.65126e-09	7.24177e-08	XM_037642132.2(MIB1);XM_037642133.2(MIB1);XM_037642921.2(Su(H));XM_037643019.2(tbk1);XM_037644861.2(CRIM1);XM_037644863.2(CRIM1);XM_037648043.2(fzd1);XM_037650891.2(UGDH);XM_037650900.2(brat);XM_037650902.2(brat);XM_037650903.2(brat);XM_037651489.2(AAEL011121);XM_037653178.2(RASA3);XM_037654134.2(GPC6);XM_037654668.2(Egfr);XM_037654672.2(Egfr);XM_037654913.2(Jak2);XM_037655477.2(KDM6A);XM_0376554…
GO:0061026	cardiac muscle tissue regeneration	11	18	5.01286e-09	7.78951e-08	XM_037655392.2(yap1);XM_037655393.2(yap1);XM_049413702.1(yap1);XM_049413703.1(yap1);XM_049413704.1(yap1);XM_049413706.1(yap1);XM_049413707.1(yap1);XM_049413708.1(yap1);XM_049413709.1(yap1);XM_049413710.1(yap1);XM_049413711.1(yap1)
GO:0009994	oocyte differentiation	79	558	5.18423e-09	8.0401e-08	XM_037642368.2(Bicd2);XM_037642585.2(Pka-R2);XM_037642586.2(Pka-R2);XM_037643019.2(tbk1);XM_037644887.2(G-s-alpha-60A);XM_037644892.2(G-s-alpha-60A);XM_037648529.2(hts);XM_037648532.2(hts);XM_037648533.2(hts);XM_037648534.2(hts);XM_037648535.2(hts);XM_037648536.2(hts);XM_037648537.2(hts);XM_037648538.2(hts);XM_037648540.2(hts);XM_037648541.2(hts);XM_037648542.2(hts);XM_037648543.2(hts);XM_0376485…
GO:0006011	UDP-glucose metabolic process	15	35	5.35139e-09	8.2832e-08	XM_037650891.2(UGDH);XM_037654713.2(Galt);XM_037654714.2(Galt);XM_037654727.2(Galt);XM_037654728.2(Galt);XM_037655716.2(mtmr10-b);XM_049412353.1(sgl);XM_049412354.1(UGDH);XM_049412355.1(UGDH);XM_049412356.1(sgl);XM_049412357.1(sgl);XM_049412358.1(sgl);XM_049412359.1(UGDH);XM_049412360.1(sgl);XM_049413492.1(Galt)
GO:0033146	regulation of intracellular estrogen receptor signaling pathway	19	56	5.40689e-09	8.35285e-08	XM_037655303.2(CNOT9);XM_037655392.2(yap1);XM_037655393.2(yap1);XM_037668282.2(CNOT2);XM_037671168.2(Art4);XM_037671169.2(Art4);XM_037671170.2(Art4);XM_037671171.2(Art4);XM_037671172.2(Art4);XM_037672830.2(Skp2);XM_049413702.1(yap1);XM_049413703.1(yap1);XM_049413704.1(yap1);XM_049413706.1(yap1);XM_049413707.1(yap1);XM_049413708.1(yap1);XM_049413709.1(yap1);XM_049413710.1(yap1);XM_049413711.1(yap1)
GO:0030857	negative regulation of epithelial cell differentiation	13	26	5.5047e-09	8.47107e-08	XM_037655392.2(yap1);XM_037655393.2(yap1);XM_037657842.2(TBX3);XM_037657844.2(TBX3);XM_049413702.1(yap1);XM_049413703.1(yap1);XM_049413704.1(yap1);XM_049413706.1(yap1);XM_049413707.1(yap1);XM_049413708.1(yap1);XM_049413709.1(yap1);XM_049413710.1(yap1);XM_049413711.1(yap1)
GO:0048368	lateral mesoderm development	13	26	5.5047e-09	8.47107e-08	XM_037646977.2(jub);XM_037646982.2(jub);XM_037655392.2(yap1);XM_037655393.2(yap1);XM_049413702.1(yap1);XM_049413703.1(yap1);XM_049413704.1(yap1);XM_049413706.1(yap1);XM_049413707.1(yap1);XM_049413708.1(yap1);XM_049413709.1(yap1);XM_049413710.1(yap1);XM_049413711.1(yap1)
GO:0007616	long-term memory	47	263	5.6522e-09	8.68125e-08	XM_037642921.2(Su(H));XM_037643475.2(PRKC2);XM_037643476.2(PRKC2);XM_037643477.2(PRKC2);XM_037643478.2(PRKC2);XM_037648199.2(cpeb3);XM_037648200.2(cpeb3);XM_037648529.2(hts);XM_037648532.2(hts);XM_037648533.2(hts);XM_037648534.2(hts);XM_037648535.2(hts);XM_037648536.2(hts);XM_037648537.2(hts);XM_037648538.2(hts);XM_037648540.2(hts);XM_037648541.2(hts);XM_037648542.2(hts);XM_037648543.2(hts);XM_03…
GO:0035310	notum cell fate specification	8	9	5.8422e-09	8.95579e-08	XM_037654668.2(Egfr);XM_037654672.2(Egfr);XM_037660292.1(--);XM_037660299.1(--);XM_049413473.1(Egfr);XM_049413474.1(Egfr);XM_049413475.1(Egfr);XM_049414904.1(--)
GO:0001654	eye development	136	1154	6.01603e-09	9.18471e-08	XM_037642132.2(MIB1);XM_037642133.2(MIB1);XM_037642921.2(Su(H));XM_037643338.2(CCNE1);XM_037643343.2(CCNE1);XM_037643349.2(CCNE1);XM_037643410.2(--);XM_037643411.2(--);XM_037643412.2(--);XM_037643413.2(--);XM_037643414.2(--);XM_037643415.2(--);XM_037643568.2(mbt);XM_037643950.2(six1a);XM_037644030.2(STK3);XM_037644045.2(MAX);XM_037644046.2(MAX);XM_037644557.2(pros);XM_037644950.2(Trim9);XM_037646…
GO:0150063	visual system development	136	1154	6.01603e-09	9.18471e-08	XM_037642132.2(MIB1);XM_037642133.2(MIB1);XM_037642921.2(Su(H));XM_037643338.2(CCNE1);XM_037643343.2(CCNE1);XM_037643349.2(CCNE1);XM_037643410.2(--);XM_037643411.2(--);XM_037643412.2(--);XM_037643413.2(--);XM_037643414.2(--);XM_037643415.2(--);XM_037643568.2(mbt);XM_037643950.2(six1a);XM_037644030.2(STK3);XM_037644045.2(MAX);XM_037644046.2(MAX);XM_037644557.2(pros);XM_037644950.2(Trim9);XM_037646…
GO:0051049	regulation of transport	220	2106	6.02617e-09	9.18471e-08	XM_037642132.2(MIB1);XM_037642133.2(MIB1);XM_037642300.2(RCC1);XM_037642302.2(RCC1);XM_037642368.2(Bicd2);XM_037642585.2(Pka-R2);XM_037642586.2(Pka-R2);XM_037642992.2(SDCBP);XM_037643153.2(Cubn);XM_037643569.2(KCNK1);XM_037643572.2(KCNK1);XM_037644790.2(Fit1);XM_037644887.2(G-s-alpha-60A);XM_037644892.2(G-s-alpha-60A);XM_037647901.2(Jph3);XM_037647902.2(JPH2);XM_037647973.2(Nsf2);XM_037648191.1(D…
GO:0006935	chemotaxis	133	1122	6.22726e-09	9.47305e-08	XM_037642585.2(Pka-R2);XM_037642586.2(Pka-R2);XM_037643745.2(PTPN1);XM_037643753.2(PTPN1);XM_037644174.2(PTK7);XM_037644203.2(actr2);XM_037644557.2(pros);XM_037644950.2(Trim9);XM_037648043.2(fzd1);XM_037648529.2(hts);XM_037648532.2(hts);XM_037648533.2(hts);XM_037648534.2(hts);XM_037648535.2(hts);XM_037648536.2(hts);XM_037648537.2(hts);XM_037648538.2(hts);XM_037648540.2(hts);XM_037648541.2(hts);XM…
GO:0002064	epithelial cell development	129	1079	6.34191e-09	9.62906e-08	XM_037642132.2(MIB1);XM_037642133.2(MIB1);XM_037643338.2(CCNE1);XM_037643343.2(CCNE1);XM_037643349.2(CCNE1);XM_037643410.2(--);XM_037643411.2(--);XM_037643412.2(--);XM_037643413.2(--);XM_037643414.2(--);XM_037643415.2(--);XM_037644030.2(STK3);XM_037644557.2(pros);XM_037646977.2(jub);XM_037646982.2(jub);XM_037647355.2(gnai1);XM_037647894.2(E2F4);XM_037647953.2(KATNB1);XM_037647954.2(KATNB1);XM_037…
GO:0009913	epidermal cell differentiation	47	264	6.40522e-09	9.70665e-08	XM_037642132.2(MIB1);XM_037642133.2(MIB1);XM_037642252.2(Epb41l3);XM_037642253.2(Epb41l3);XM_037642921.2(Su(H));XM_037643410.2(--);XM_037643411.2(--);XM_037643412.2(--);XM_037643413.2(--);XM_037643414.2(--);XM_037643415.2(--);XM_037648043.2(fzd1);XM_037651134.2(pax6a);XM_037651135.2(pax6a);XM_037651147.2(BCHE);XM_037651148.2(BCHE);XM_037651149.2(BCHE);XM_037652419.2(trc);XM_037652420.2(trc);XM_03…
GO:0010647	positive regulation of cell communication	211	2003	6.50837e-09	9.84421e-08	XM_037642132.2(MIB1);XM_037642133.2(MIB1);XM_037642185.2(rnf146);XM_037642368.2(Bicd2);XM_037642406.2(ADAMTS9);XM_037642921.2(Su(H));XM_037642945.2(--);XM_037642946.2(--);XM_037642947.2(--);XM_037642948.2(--);XM_037642992.2(SDCBP);XM_037643338.2(CCNE1);XM_037643343.2(CCNE1);XM_037643349.2(CCNE1);XM_037643360.2(SLC35C2);XM_037643568.2(mbt);XM_037644030.2(STK3);XM_037644206.2(v1g168210);XM_03764423…
GO:0003143	embryonic heart tube morphogenesis	23	81	6.96042e-09	1.0508e-07	XM_037642132.2(MIB1);XM_037642133.2(MIB1);XM_037642921.2(Su(H));XM_037646977.2(jub);XM_037646982.2(jub);XM_037650300.2(lbx1);XM_037655392.2(yap1);XM_037655393.2(yap1);XM_037657842.2(TBX3);XM_037657844.2(TBX3);XM_037673951.2(LanB1);XM_037673954.2(LanB1);XM_049413702.1(yap1);XM_049413703.1(yap1);XM_049413704.1(yap1);XM_049413706.1(yap1);XM_049413707.1(yap1);XM_049413708.1(yap1);XM_049413709.1(yap1)…
GO:0048584	positive regulation of response to stimulus	235	2287	7.27587e-09	1.09634e-07	XM_037642132.2(MIB1);XM_037642133.2(MIB1);XM_037642185.2(rnf146);XM_037642406.2(ADAMTS9);XM_037642445.2(NAPEPLD);XM_037642446.2(NAPEPLD);XM_037642447.2(NAPEPLD);XM_037642448.2(NAPEPLD);XM_037642449.2(NAPEPLD);XM_037642921.2(Su(H));XM_037642945.2(--);XM_037642946.2(--);XM_037642947.2(--);XM_037642948.2(--);XM_037642992.2(SDCBP);XM_037643294.2(Polr3b);XM_037643338.2(CCNE1);XM_037643343.2(CCNE1);XM_…
GO:0051246	regulation of protein metabolic process	351	3692	7.48135e-09	1.12517e-07	XM_037642132.2(MIB1);XM_037642133.2(MIB1);XM_037642362.2(ari-2);XM_037642363.2(ari-2);XM_037642585.2(Pka-R2);XM_037642586.2(Pka-R2);XM_037642966.2(rnf166);XM_037642992.2(SDCBP);XM_037643019.2(tbk1);XM_037643338.2(CCNE1);XM_037643343.2(CCNE1);XM_037643349.2(CCNE1);XM_037643410.2(--);XM_037643411.2(--);XM_037643412.2(--);XM_037643413.2(--);XM_037643414.2(--);XM_037643415.2(--);XM_037643568.2(mbt);X…
GO:0001751	compound eye photoreceptor cell differentiation	56	345	7.77152e-09	1.16661e-07	XM_037643410.2(--);XM_037643411.2(--);XM_037643412.2(--);XM_037643413.2(--);XM_037643414.2(--);XM_037643415.2(--);XM_037643568.2(mbt);XM_037644030.2(STK3);XM_037644557.2(pros);XM_037648043.2(fzd1);XM_037648813.2(--);XM_037648837.2(RAPGEF6);XM_037648838.2(Rapgef2);XM_037648839.2(Rapgef2);XM_037648841.2(Rapgef2);XM_037648843.2(Rapgef2);XM_037653178.2(RASA3);XM_037654668.2(Egfr);XM_037654672.2(Egfr)…
GO:0061053	somite development	21	69	7.96032e-09	1.1927e-07	XM_037642132.2(MIB1);XM_037642133.2(MIB1);XM_037642921.2(Su(H));XM_037644861.2(CRIM1);XM_037644863.2(CRIM1);XM_037651489.2(AAEL011121);XM_037655477.2(KDM6A);XM_037655480.2(KDM6A);XM_037655482.2(KDM6A);XM_049413734.1(KDM6A);XM_049413735.1(KDM6A);XM_049413736.1(KDM6A);XM_049413737.1(KDM6A);XM_049413739.1(KDM6A);XM_049413740.1(KDM6A);XM_049413741.1(KDM6A);XM_049414522.1(sog);XM_049414523.1(sog);XM_0…
GO:0001709	cell fate determination	64	419	7.99577e-09	1.19576e-07	XM_037642368.2(Bicd2);XM_037642921.2(Su(H));XM_037643338.2(CCNE1);XM_037643343.2(CCNE1);XM_037643349.2(CCNE1);XM_037644557.2(pros);XM_037647355.2(gnai1);XM_037648043.2(fzd1);XM_037648529.2(hts);XM_037648532.2(hts);XM_037648533.2(hts);XM_037648534.2(hts);XM_037648535.2(hts);XM_037648536.2(hts);XM_037648537.2(hts);XM_037648538.2(hts);XM_037648540.2(hts);XM_037648541.2(hts);XM_037648542.2(hts);XM_03…
GO:0030036	actin cytoskeleton organization	135	1149	8.27965e-09	1.23589e-07	XM_037642252.2(Epb41l3);XM_037642253.2(Epb41l3);XM_037642992.2(SDCBP);XM_037643019.2(tbk1);XM_037643568.2(mbt);XM_037643940.2(SEPTIN7);XM_037643961.2(SEPTIN7);XM_037643971.2(SEPTIN7);XM_037644174.2(PTK7);XM_037644203.2(actr2);XM_037644557.2(pros);XM_037644790.2(Fit1);XM_037646046.2(NEURL2);XM_037646694.2(katna1);XM_037647355.2(gnai1);XM_037648043.2(fzd1);XM_037648529.2(hts);XM_037648532.2(hts);XM…
GO:0048880	sensory system development	136	1160	8.31589e-09	1.23897e-07	XM_037642132.2(MIB1);XM_037642133.2(MIB1);XM_037642921.2(Su(H));XM_037643338.2(CCNE1);XM_037643343.2(CCNE1);XM_037643349.2(CCNE1);XM_037643410.2(--);XM_037643411.2(--);XM_037643412.2(--);XM_037643413.2(--);XM_037643414.2(--);XM_037643415.2(--);XM_037643568.2(mbt);XM_037643950.2(six1a);XM_037644030.2(STK3);XM_037644045.2(MAX);XM_037644046.2(MAX);XM_037644557.2(pros);XM_037644950.2(Trim9);XM_037646…
GO:0031400	negative regulation of protein modification process	101	787	8.48934e-09	1.26038e-07	XM_037642585.2(Pka-R2);XM_037642586.2(Pka-R2);XM_037643338.2(CCNE1);XM_037643343.2(CCNE1);XM_037643349.2(CCNE1);XM_037643745.2(PTPN1);XM_037643753.2(PTPN1);XM_037644236.2(RCOR3);XM_037644237.2(RCOR3);XM_037644822.2(SOCS6);XM_037646123.2(impact);XM_037650640.2(Trib2);XM_037651134.2(pax6a);XM_037651135.2(pax6a);XM_037653188.2(Chd1);XM_037654475.2(Chd1);XM_037654597.2(myoM);XM_037655477.2(KDM6A);XM_…
GO:0035126	post-embryonic genitalia morphogenesis	16	41	8.52291e-09	1.26038e-07	XM_037644174.2(PTK7);XM_037655485.2(mys);XM_037656971.2(Myo61F);XM_037656972.2(Myo61F);XM_037656973.2(Myo61F);XM_037668006.2(Map3k9);XM_049413742.1(mys);XM_049413743.1(mys);XM_049413744.1(mys);XM_049413745.1(mys);XM_049413747.1(mys);XM_049413748.1(mys);XM_049413749.1(mys);XM_049413750.1(mys);XM_049413751.1(mys);XM_049413752.1(mys)
GO:0048803	imaginal disc-derived male genitalia morphogenesis	16	41	8.52291e-09	1.26038e-07	XM_037644174.2(PTK7);XM_037655485.2(mys);XM_037656971.2(Myo61F);XM_037656972.2(Myo61F);XM_037656973.2(Myo61F);XM_037668006.2(Map3k9);XM_049413742.1(mys);XM_049413743.1(mys);XM_049413744.1(mys);XM_049413745.1(mys);XM_049413747.1(mys);XM_049413748.1(mys);XM_049413749.1(mys);XM_049413750.1(mys);XM_049413751.1(mys);XM_049413752.1(mys)
GO:0048805	imaginal disc-derived genitalia morphogenesis	16	41	8.52291e-09	1.26038e-07	XM_037644174.2(PTK7);XM_037655485.2(mys);XM_037656971.2(Myo61F);XM_037656972.2(Myo61F);XM_037656973.2(Myo61F);XM_037668006.2(Map3k9);XM_049413742.1(mys);XM_049413743.1(mys);XM_049413744.1(mys);XM_049413745.1(mys);XM_049413747.1(mys);XM_049413748.1(mys);XM_049413749.1(mys);XM_049413750.1(mys);XM_049413751.1(mys);XM_049413752.1(mys)
GO:0035329	hippo signaling	34	160	8.54651e-09	1.26152e-07	XM_037644030.2(STK3);XM_037646313.2(smurf2);XM_037646977.2(jub);XM_037646982.2(jub);XM_037653222.2(IQCJ-SCHIP1);XM_037655392.2(yap1);XM_037655393.2(yap1);XM_037657253.2(LPP);XM_037657255.2(LPP);XM_037657272.2(YWHAE);XM_037658856.2(MOB1B);XM_037660278.2(DYRK1A);XM_037660279.2(DYRK1A);XM_037660280.2(DYRK1A);XM_037660281.2(DYRK1A);XM_037660282.2(DYRK1A);XM_037660284.2(DYRK1A);XM_037660286.2(DYRK1A);…
GO:0090183	regulation of kidney development	15	36	8.56439e-09	1.26182e-07	XM_037643950.2(six1a);XM_037655392.2(yap1);XM_037655393.2(yap1);XM_037666912.2(--);XM_037666913.2(--);XM_037666914.2(--);XM_049413702.1(yap1);XM_049413703.1(yap1);XM_049413704.1(yap1);XM_049413706.1(yap1);XM_049413707.1(yap1);XM_049413708.1(yap1);XM_049413709.1(yap1);XM_049413710.1(yap1);XM_049413711.1(yap1)
GO:0045805	positive regulation of eclosion	9	12	8.9312e-09	1.31101e-07	XM_037657253.2(LPP);XM_037657255.2(LPP);XM_037661077.2(Usp2);XM_037661078.2(Usp2);XM_049416405.1(Usp2);XM_049416406.1(Usp2);XM_049416407.1(Usp2);XM_049416408.1(Usp2);XM_049416409.1(Usp2)
GO:1903999	negative regulation of eating behavior	9	12	8.9312e-09	1.31101e-07	XM_037642445.2(NAPEPLD);XM_037642446.2(NAPEPLD);XM_037642447.2(NAPEPLD);XM_037642448.2(NAPEPLD);XM_037642449.2(NAPEPLD);XM_037666600.2(HID1);XM_049419575.1(Cadps);XM_049419576.1(Cadps);XM_049419577.1(Cadps)
GO:2000241	regulation of reproductive process	90	676	9.68168e-09	1.41855e-07	XM_037642585.2(Pka-R2);XM_037642586.2(Pka-R2);XM_037643338.2(CCNE1);XM_037643343.2(CCNE1);XM_037643349.2(CCNE1);XM_037644670.2(Rgs7);XM_037644671.2(Rgs7);XM_037644672.2(Rgs7);XM_037644790.2(Fit1);XM_037644887.2(G-s-alpha-60A);XM_037644892.2(G-s-alpha-60A);XM_037646694.2(katna1);XM_037647989.2(Hr38);XM_037647990.2(Hr38);XM_037647991.2(Hr38);XM_037647993.2(Hr38);XM_037647994.2(Hr38);XM_037647995.2(…
GO:0044085	cellular component biogenesis	566	6435	9.70589e-09	1.41949e-07	XM_037642138.2(Kdm1a);XM_037642252.2(Epb41l3);XM_037642253.2(Epb41l3);XM_037642300.2(RCC1);XM_037642302.2(RCC1);XM_037642549.2(Cont);XM_037642585.2(Pka-R2);XM_037642586.2(Pka-R2);XM_037642781.1(SYN);XM_037642992.2(SDCBP);XM_037643051.1(CRYZ);XM_037643086.2(--);XM_037643338.2(CCNE1);XM_037643343.2(CCNE1);XM_037643349.2(CCNE1);XM_037643410.2(--);XM_037643411.2(--);XM_037643412.2(--);XM_037643413.2(…
GO:0048732	gland development	107	852	9.89858e-09	1.43969e-07	XM_037642252.2(Epb41l3);XM_037642253.2(Epb41l3);XM_037642921.2(Su(H));XM_037643950.2(six1a);XM_037644171.2(Gnpnat);XM_037644172.2(Gnpnat);XM_037644484.2(ITPKB);XM_037644557.2(pros);XM_037648043.2(fzd1);XM_037648708.2(sli);XM_037650024.1(Eip74EF);XM_037650624.2(wdr55);XM_037650625.2(wdr55);XM_037650739.2(Eip74EF);XM_037650740.2(Eip74EF);XM_037650741.2(Eip74EF);XM_037650743.2(Eip74EF);XM_037650744.…
GO:0030206	chondroitin sulfate biosynthetic process	13	27	9.91645e-09	1.43969e-07	XM_037650891.2(UGDH);XM_037653476.2(Cspg4);XM_037656998.2(B3GALT6);XM_049412353.1(sgl);XM_049412354.1(UGDH);XM_049412355.1(UGDH);XM_049412356.1(sgl);XM_049412357.1(sgl);XM_049412358.1(sgl);XM_049412359.1(UGDH);XM_049412360.1(sgl);XM_049414228.1(Cspg4);XM_049418280.1(Ext2)
GO:0060039	pericardium development	13	27	9.91645e-09	1.43969e-07	XM_037646977.2(jub);XM_037646982.2(jub);XM_037655485.2(mys);XM_049413742.1(mys);XM_049413743.1(mys);XM_049413744.1(mys);XM_049413745.1(mys);XM_049413747.1(mys);XM_049413748.1(mys);XM_049413749.1(mys);XM_049413750.1(mys);XM_049413751.1(mys);XM_049413752.1(mys)
GO:1903338	regulation of cell wall organization or biogenesis	13	27	9.91645e-09	1.43969e-07	XM_037652419.2(trc);XM_037652420.2(trc);XM_037652421.2(trc);XM_037652422.2(trc);XM_037666656.2(rhot1a);XM_037666657.2(rhot1a);XM_037666666.2(rhot1a);XM_037666667.2(rhot1a);XM_037673726.2(Nelf-E);XM_049415893.1(--);XM_049417850.1(rhot1a);XM_049417851.1(rhot1a);XM_049419563.1(Nelf-E)
GO:0009314	response to radiation	110	884	1.0158e-08	1.46972e-07	XM_037642781.1(SYN);XM_037643410.2(--);XM_037643411.2(--);XM_037643412.2(--);XM_037643413.2(--);XM_037643414.2(--);XM_037643415.2(--);XM_037644030.2(STK3);XM_037644565.2(Atxn1);XM_037644575.2(Atxn1);XM_037644581.2(Atxn1);XM_037644586.2(Atxn1);XM_037644592.2(Atxn1);XM_037644887.2(G-s-alpha-60A);XM_037644892.2(G-s-alpha-60A);XM_037646123.2(impact);XM_037646774.2(Tp53inp2);XM_037650429.2(Rrm1);XM_03…
GO:0006545	glycine biosynthetic process	24	89	1.01602e-08	1.46972e-07	XM_037650440.2(Atp10a);XM_037650859.2(Atp8a1);XM_037650860.2(Atp8a1);XM_037650862.2(Atp8a1);XM_037650863.2(Atp8a1);XM_037650864.2(Atp8a1);XM_037657309.2(ATP13A3);XM_037657310.2(ATP13A3);XM_037661225.2(Atpalpha);XM_037661226.2(Atpalpha);XM_037661227.2(Atpalpha);XM_037663705.2(Atp2b3);XM_037663708.2(ATP2B1);XM_037663709.2(ATP2B1);XM_037663710.2(ATP2B1);XM_037663711.2(ATP2B1);XM_037663712.2(ATP2B1);…
GO:2000027	regulation of animal organ morphogenesis	55	339	1.07229e-08	1.54831e-07	XM_037642921.2(Su(H));XM_037643568.2(mbt);XM_037643950.2(six1a);XM_037644174.2(PTK7);XM_037644557.2(pros);XM_037646897.2(UBC5A);XM_037647707.2(chn);XM_037647711.2(chn);XM_037648813.2(--);XM_037648837.2(RAPGEF6);XM_037648838.2(Rapgef2);XM_037648839.2(Rapgef2);XM_037648841.2(Rapgef2);XM_037648843.2(Rapgef2);XM_037653178.2(RASA3);XM_037654668.2(Egfr);XM_037654672.2(Egfr);XM_037657660.2(mapk1);XM_037…
GO:0019320	hexose catabolic process	25	96	1.09497e-08	1.57819e-07	XM_037648529.2(hts);XM_037648532.2(hts);XM_037648533.2(hts);XM_037648534.2(hts);XM_037648535.2(hts);XM_037648536.2(hts);XM_037648537.2(hts);XM_037648538.2(hts);XM_037648540.2(hts);XM_037648541.2(hts);XM_037648542.2(hts);XM_037648543.2(hts);XM_037648544.2(hts);XM_037648545.2(hts);XM_037654713.2(Galt);XM_037654714.2(Galt);XM_037654727.2(Galt);XM_037654728.2(Galt);XM_037655270.2(Xylb);XM_037655716.2…
GO:0050808	synapse organization	123	1024	1.09904e-08	1.58118e-07	XM_037642781.1(SYN);XM_037643410.2(--);XM_037643411.2(--);XM_037643412.2(--);XM_037643413.2(--);XM_037643414.2(--);XM_037643415.2(--);XM_037643940.2(SEPTIN7);XM_037643961.2(SEPTIN7);XM_037643971.2(SEPTIN7);XM_037644203.2(actr2);XM_037644489.2(GPHN);XM_037644490.2(GPHN);XM_037644491.2(GPHN);XM_037644492.2(GPHN);XM_037644557.2(pros);XM_037644887.2(G-s-alpha-60A);XM_037644892.2(G-s-alpha-60A);XM_037…
GO:0006975	DNA damage induced protein phosphorylation	11	19	1.11291e-08	1.5868e-07	XM_037655392.2(yap1);XM_037655393.2(yap1);XM_049413702.1(yap1);XM_049413703.1(yap1);XM_049413704.1(yap1);XM_049413706.1(yap1);XM_049413707.1(yap1);XM_049413708.1(yap1);XM_049413709.1(yap1);XM_049413710.1(yap1);XM_049413711.1(yap1)
GO:0031101	fin regeneration	11	19	1.11291e-08	1.5868e-07	XM_037655392.2(yap1);XM_037655393.2(yap1);XM_049413702.1(yap1);XM_049413703.1(yap1);XM_049413704.1(yap1);XM_049413706.1(yap1);XM_049413707.1(yap1);XM_049413708.1(yap1);XM_049413709.1(yap1);XM_049413710.1(yap1);XM_049413711.1(yap1)
GO:0072170	metanephric tubule development	11	19	1.11291e-08	1.5868e-07	XM_037655392.2(yap1);XM_037655393.2(yap1);XM_049413702.1(yap1);XM_049413703.1(yap1);XM_049413704.1(yap1);XM_049413706.1(yap1);XM_049413707.1(yap1);XM_049413708.1(yap1);XM_049413709.1(yap1);XM_049413710.1(yap1);XM_049413711.1(yap1)
GO:0072234	metanephric nephron tubule development	11	19	1.11291e-08	1.5868e-07	XM_037655392.2(yap1);XM_037655393.2(yap1);XM_049413702.1(yap1);XM_049413703.1(yap1);XM_049413704.1(yap1);XM_049413706.1(yap1);XM_049413707.1(yap1);XM_049413708.1(yap1);XM_049413709.1(yap1);XM_049413710.1(yap1);XM_049413711.1(yap1)
GO:0090129	positive regulation of synapse maturation	11	19	1.11291e-08	1.5868e-07	XM_037655485.2(mys);XM_049413742.1(mys);XM_049413743.1(mys);XM_049413744.1(mys);XM_049413745.1(mys);XM_049413747.1(mys);XM_049413748.1(mys);XM_049413749.1(mys);XM_049413750.1(mys);XM_049413751.1(mys);XM_049413752.1(mys)
GO:0042074	cell migration involved in gastrulation	17	47	1.1352e-08	1.61148e-07	XM_037648708.2(sli);XM_037650891.2(UGDH);XM_037654913.2(Jak2);XM_037657126.2(GBETA1);XM_037669864.2(Pik3ap1);XM_037669882.2(Pik3ap1);XM_037669896.2(Pik3ap1);XM_049412353.1(sgl);XM_049412354.1(UGDH);XM_049412355.1(UGDH);XM_049412356.1(sgl);XM_049412357.1(sgl);XM_049412358.1(sgl);XM_049412359.1(UGDH);XM_049412360.1(sgl);XM_049414522.1(sog);XM_049414523.1(sog)
GO:0000578	embryonic axis specification	62	404	1.13788e-08	1.61148e-07	XM_037643019.2(tbk1);XM_037647355.2(gnai1);XM_037653178.2(RASA3);XM_037654668.2(Egfr);XM_037654672.2(Egfr);XM_037655477.2(KDM6A);XM_037655480.2(KDM6A);XM_037655482.2(KDM6A);XM_037657368.2(CAPZB);XM_037657470.2(unc-64);XM_037657842.2(TBX3);XM_037657844.2(TBX3);XM_037661016.2(SMAD6);XM_037662759.2(DAG1);XM_037664572.2(--);XM_037664577.2(--);XM_037665347.2(GMCL1);XM_037666955.2(cdk1);XM_037668955.2(…
GO:0001703	gastrulation with mouth forming first	26	103	1.13833e-08	1.61148e-07	XM_037643745.2(PTPN1);XM_037643753.2(PTPN1);XM_037650640.2(Trib2);XM_037651339.2(Alg8);XM_037652428.2(RIC8A);XM_037652429.2(RIC8A);XM_037655485.2(mys);XM_037668844.2(--);XM_037669222.2(PLD1);XM_049412470.1(Alg8);XM_049412780.1(RIC8A);XM_049413742.1(mys);XM_049413743.1(mys);XM_049413744.1(mys);XM_049413745.1(mys);XM_049413747.1(mys);XM_049413748.1(mys);XM_049413749.1(mys);XM_049413750.1(mys);XM_04…
GO:0010004	gastrulation involving germ band extension	26	103	1.13833e-08	1.61148e-07	XM_037643745.2(PTPN1);XM_037643753.2(PTPN1);XM_037650640.2(Trib2);XM_037651339.2(Alg8);XM_037652428.2(RIC8A);XM_037652429.2(RIC8A);XM_037655485.2(mys);XM_037668844.2(--);XM_037669222.2(PLD1);XM_049412470.1(Alg8);XM_049412780.1(RIC8A);XM_049413742.1(mys);XM_049413743.1(mys);XM_049413744.1(mys);XM_049413745.1(mys);XM_049413747.1(mys);XM_049413748.1(mys);XM_049413749.1(mys);XM_049413750.1(mys);XM_04…
GO:0032970	regulation of actin filament-based process	81	588	1.16544e-08	1.64693e-07	XM_037644203.2(actr2);XM_037644557.2(pros);XM_037644790.2(Fit1);XM_037648043.2(fzd1);XM_037648529.2(hts);XM_037648532.2(hts);XM_037648533.2(hts);XM_037648534.2(hts);XM_037648535.2(hts);XM_037648536.2(hts);XM_037648537.2(hts);XM_037648538.2(hts);XM_037648540.2(hts);XM_037648541.2(hts);XM_037648542.2(hts);XM_037648543.2(hts);XM_037648544.2(hts);XM_037648545.2(hts);XM_037648683.2(Abp1);XM_037648684.…
GO:0032956	regulation of actin cytoskeleton organization	75	529	1.18756e-08	1.67522e-07	XM_037644203.2(actr2);XM_037644557.2(pros);XM_037644790.2(Fit1);XM_037648043.2(fzd1);XM_037648529.2(hts);XM_037648532.2(hts);XM_037648533.2(hts);XM_037648534.2(hts);XM_037648535.2(hts);XM_037648536.2(hts);XM_037648537.2(hts);XM_037648538.2(hts);XM_037648540.2(hts);XM_037648541.2(hts);XM_037648542.2(hts);XM_037648543.2(hts);XM_037648544.2(hts);XM_037648545.2(hts);XM_037648683.2(Abp1);XM_037648684.…
GO:1902903	regulation of supramolecular fiber organization	73	510	1.23994e-08	1.74601e-07	XM_037644203.2(actr2);XM_037644557.2(pros);XM_037644790.2(Fit1);XM_037647953.2(KATNB1);XM_037647954.2(KATNB1);XM_037647955.2(KATNB1);XM_037648043.2(fzd1);XM_037648191.1(Dctn1);XM_037648529.2(hts);XM_037648532.2(hts);XM_037648533.2(hts);XM_037648534.2(hts);XM_037648535.2(hts);XM_037648536.2(hts);XM_037648537.2(hts);XM_037648538.2(hts);XM_037648540.2(hts);XM_037648541.2(hts);XM_037648542.2(hts);XM_…
GO:0045844	positive regulation of striated muscle tissue development	24	90	1.29178e-08	1.8126e-07	XM_037642921.2(Su(H));XM_037646723.2(--);XM_037655392.2(yap1);XM_037655393.2(yap1);XM_037661077.2(Usp2);XM_037661078.2(Usp2);XM_037664214.2(fgf9);XM_037666955.2(cdk1);XM_049413702.1(yap1);XM_049413703.1(yap1);XM_049413704.1(yap1);XM_049413706.1(yap1);XM_049413707.1(yap1);XM_049413708.1(yap1);XM_049413709.1(yap1);XM_049413710.1(yap1);XM_049413711.1(yap1);XM_049416405.1(Usp2);XM_049416406.1(Usp2);X…
GO:1901863	positive regulation of muscle tissue development	24	90	1.29178e-08	1.8126e-07	XM_037642921.2(Su(H));XM_037646723.2(--);XM_037655392.2(yap1);XM_037655393.2(yap1);XM_037661077.2(Usp2);XM_037661078.2(Usp2);XM_037664214.2(fgf9);XM_037666955.2(cdk1);XM_049413702.1(yap1);XM_049413703.1(yap1);XM_049413704.1(yap1);XM_049413706.1(yap1);XM_049413707.1(yap1);XM_049413708.1(yap1);XM_049413709.1(yap1);XM_049413710.1(yap1);XM_049413711.1(yap1);XM_049416405.1(Usp2);XM_049416406.1(Usp2);X…
GO:0001752	compound eye photoreceptor fate commitment	29	125	1.3223e-08	1.85215e-07	XM_037643410.2(--);XM_037643411.2(--);XM_037643412.2(--);XM_037643413.2(--);XM_037643414.2(--);XM_037643415.2(--);XM_037644030.2(STK3);XM_037644557.2(pros);XM_037648043.2(fzd1);XM_037654668.2(Egfr);XM_037654672.2(Egfr);XM_037656637.2(melt);XM_037657660.2(mapk1);XM_037657661.2(mapk1);XM_037661030.2(PPP2CB);XM_037661037.2(PPP2CB);XM_037663288.2(SLC6A7);XM_037667872.2(G3BP2);XM_037668355.2(noc);XM_0…
GO:0010975	regulation of neuron projection development	102	805	1.39215e-08	1.94508e-07	XM_037642368.2(Bicd2);XM_037642921.2(Su(H));XM_037643933.2(Fbxo31);XM_037644174.2(PTK7);XM_037644203.2(actr2);XM_037644557.2(pros);XM_037644634.2(BSCL2);XM_037644636.2(BSCL2);XM_037644950.2(Trim9);XM_037646653.1(kidins220b);XM_037646723.2(--);XM_037647953.2(KATNB1);XM_037647954.2(KATNB1);XM_037647955.2(KATNB1);XM_037648043.2(fzd1);XM_037648191.1(Dctn1);XM_037648708.2(sli);XM_037648728.2(GDI2);XM_…
GO:0002164	larval development	116	953	1.39353e-08	1.94508e-07	XM_037642491.2(MYT1L);XM_037642921.2(Su(H));XM_037643338.2(CCNE1);XM_037643343.2(CCNE1);XM_037643349.2(CCNE1);XM_037644125.2(NAA30);XM_037644751.2(CUTC);XM_037646247.2(Unk);XM_037647628.2(Unk);XM_037647707.2(chn);XM_037647711.2(chn);XM_037648043.2(fzd1);XM_037648493.2(cdk14);XM_037650324.2(Adcy9);XM_037650325.2(Adcy9);XM_037650891.2(UGDH);XM_037652073.2(--);XM_037652254.2(E2F3);XM_037653489.2(CDK…
GO:0030239	myofibril assembly	50	297	1.44824e-08	2.0179e-07	XM_037644557.2(pros);XM_037646046.2(NEURL2);XM_037646694.2(katna1);XM_037648529.2(hts);XM_037648532.2(hts);XM_037648533.2(hts);XM_037648534.2(hts);XM_037648535.2(hts);XM_037648536.2(hts);XM_037648537.2(hts);XM_037648538.2(hts);XM_037648540.2(hts);XM_037648541.2(hts);XM_037648542.2(hts);XM_037648543.2(hts);XM_037648544.2(hts);XM_037648545.2(hts);XM_037650602.2(ILK);XM_037653476.2(Cspg4);XM_0376552…
GO:0009058	biosynthetic process	945	11531	1.50569e-08	2.09428e-07	XM_037642112.2(nme6);XM_037642121.2(--);XM_037642123.2(--);XM_037642124.2(--);XM_037642138.2(Kdm1a);XM_037642235.2(Alg9);XM_037642243.2(UCKL1);XM_037642244.2(UCKL1);XM_037642306.2(ECHDC1);XM_037642313.2(echdc1);XM_037642322.2(CaMKI);XM_037642347.2(tamm41);XM_037642491.2(MYT1L);XM_037642585.2(Pka-R2);XM_037642586.2(Pka-R2);XM_037642921.2(Su(H));XM_037643051.1(CRYZ);XM_037643086.2(--);XM_037643186.…
GO:0060303	regulation of nucleosome density	13	28	1.7291e-08	2.40083e-07	XM_037651810.2(kmt5b);XM_037651811.2(kmt5b);XM_037653188.2(Chd1);XM_037654475.2(Chd1);XM_037655025.2(Arp8);XM_049413391.1(Chd1);XM_049413561.1(Arp8);XM_049413562.1(Arp8);XM_049413563.1(Arp8);XM_049413564.1(Arp8);XM_049413565.1(Arp8);XM_049413566.1(Arp8);XM_049413567.1(Arp8)
GO:0007632	visual behavior	26	105	1.75312e-08	2.42994e-07	XM_037642781.1(SYN);XM_037644565.2(Atxn1);XM_037644575.2(Atxn1);XM_037644581.2(Atxn1);XM_037644586.2(Atxn1);XM_037644592.2(Atxn1);XM_037644887.2(G-s-alpha-60A);XM_037644892.2(G-s-alpha-60A);XM_037650758.2(CG17119);XM_037654744.2(HCN2);XM_037655251.2(HMCN1);XM_037660278.2(DYRK1A);XM_037660279.2(DYRK1A);XM_037660280.2(DYRK1A);XM_037660281.2(DYRK1A);XM_037660282.2(DYRK1A);XM_037660284.2(DYRK1A);XM_0…
GO:0007010	cytoskeleton organization	222	2158	1.82456e-08	2.52456e-07	XM_037642252.2(Epb41l3);XM_037642253.2(Epb41l3);XM_037642300.2(RCC1);XM_037642302.2(RCC1);XM_037642368.2(Bicd2);XM_037642992.2(SDCBP);XM_037643019.2(tbk1);XM_037643568.2(mbt);XM_037643940.2(SEPTIN7);XM_037643961.2(SEPTIN7);XM_037643971.2(SEPTIN7);XM_037644174.2(PTK7);XM_037644203.2(actr2);XM_037644329.2(Ubl7);XM_037644557.2(pros);XM_037644709.2(ACTR10);XM_037644790.2(Fit1);XM_037646046.2(NEURL2);…
GO:0042692	muscle cell differentiation	92	706	1.89057e-08	2.61135e-07	XM_037642921.2(Su(H));XM_037644030.2(STK3);XM_037644557.2(pros);XM_037646046.2(NEURL2);XM_037646694.2(katna1);XM_037646723.2(--);XM_037648529.2(hts);XM_037648532.2(hts);XM_037648533.2(hts);XM_037648534.2(hts);XM_037648535.2(hts);XM_037648536.2(hts);XM_037648537.2(hts);XM_037648538.2(hts);XM_037648540.2(hts);XM_037648541.2(hts);XM_037648542.2(hts);XM_037648543.2(hts);XM_037648544.2(hts);XM_0376485…
GO:0022610	biological adhesion	143	1253	1.89943e-08	2.61904e-07	XM_037642090.2(ADGRG2);XM_037642191.2(--);XM_037642199.1(--);XM_037642252.2(Epb41l3);XM_037642253.2(Epb41l3);XM_037642417.2(Csmd1);XM_037642549.2(Cont);XM_037642589.2(Adgrg4);XM_037642921.2(Su(H));XM_037643568.2(mbt);XM_037644174.2(PTK7);XM_037644790.2(Fit1);XM_037644822.2(SOCS6);XM_037644893.2(tx);XM_037648043.2(fzd1);XM_037648301.2(VHA55);XM_037648708.2(sli);XM_037650153.2(FREM2);XM_037650221.2…
GO:0009648	photoperiodism	16	43	1.91027e-08	2.62944e-07	XM_037643410.2(--);XM_037643411.2(--);XM_037643412.2(--);XM_037643413.2(--);XM_037643414.2(--);XM_037643415.2(--);XM_037658765.2(gsp-2);XM_037661077.2(Usp2);XM_037661078.2(Usp2);XM_049410828.1(--);XM_049410976.1(PLCB4);XM_049416405.1(Usp2);XM_049416406.1(Usp2);XM_049416407.1(Usp2);XM_049416408.1(Usp2);XM_049416409.1(Usp2)
GO:0033555	multicellular organismal response to stress	19	60	1.97195e-08	2.70964e-07	XM_037647989.2(Hr38);XM_037647990.2(Hr38);XM_037647991.2(Hr38);XM_037647993.2(Hr38);XM_037647994.2(Hr38);XM_037647995.2(Hr38);XM_037647997.2(Hr38);XM_037647999.2(Hr38);XM_037648001.2(Hr38);XM_037667175.2(DBH);XM_037667932.2(Deaf1);XM_037667933.2(Deaf1);XM_037667935.2(DEAF1);XM_049411733.1(Hr38);XM_049411735.1(Hr38);XM_049411742.1(Hr38);XM_049411744.1(Hr38);XM_049411750.1(Hr38);XM_049411752.1(Hr38)
GO:0042053	regulation of dopamine metabolic process	15	38	2.07421e-08	2.84524e-07	XM_037647989.2(Hr38);XM_037647990.2(Hr38);XM_037647991.2(Hr38);XM_037647993.2(Hr38);XM_037647994.2(Hr38);XM_037647995.2(Hr38);XM_037647997.2(Hr38);XM_037647999.2(Hr38);XM_037648001.2(Hr38);XM_049411733.1(Hr38);XM_049411735.1(Hr38);XM_049411742.1(Hr38);XM_049411744.1(Hr38);XM_049411750.1(Hr38);XM_049411752.1(Hr38)
GO:0043269	regulation of ion transport	70	488	2.25585e-08	3.08908e-07	XM_037643153.2(Cubn);XM_037643569.2(KCNK1);XM_037643572.2(KCNK1);XM_037648291.2(prel);XM_037648446.2(--);XM_037651888.2(--);XM_037652434.2(--);XM_037654744.2(HCN2);XM_037655252.2(GNB5);XM_037655253.2(GNB5);XM_037655254.2(GNB5);XM_037655255.2(GNB5);XM_037657153.2(olf186-F);XM_037657154.2(olf186-F);XM_037657272.2(YWHAE);XM_037657576.2(sestd1);XM_037657649.2(Arl6ip1);XM_037658061.1(Gprk1);XM_0376607…
GO:0046662	regulation of oviposition	29	128	2.33025e-08	3.18547e-07	XM_037644670.2(Rgs7);XM_037644671.2(Rgs7);XM_037644672.2(Rgs7);XM_037654544.2(BAX);XM_037655252.2(GNB5);XM_037655253.2(GNB5);XM_037655254.2(GNB5);XM_037655255.2(GNB5);XM_037655817.2(Unc13a);XM_037655818.2(Unc13a);XM_037655819.2(Unc13a);XM_037657126.2(GBETA1);XM_037658061.1(Gprk1);XM_037663141.2(MAP3K15);XM_037663143.2(MAP3K15);XM_037663147.2(MAP3K15);XM_037663148.2(MAP3K15);XM_037666925.2(Tspan17…
GO:0035850	epithelial cell differentiation involved in kidney development	17	49	2.34405e-08	3.19337e-07	XM_037643950.2(six1a);XM_037655392.2(yap1);XM_037655393.2(yap1);XM_037666912.2(--);XM_037666913.2(--);XM_037666914.2(--);XM_049413702.1(yap1);XM_049413703.1(yap1);XM_049413704.1(yap1);XM_049413706.1(yap1);XM_049413707.1(yap1);XM_049413708.1(yap1);XM_049413709.1(yap1);XM_049413710.1(yap1);XM_049413711.1(yap1);XM_049414578.1(aPKC);XM_049414580.1(aPKC)
GO:0046189	phenol-containing compound biosynthetic process	17	49	2.34405e-08	3.19337e-07	XM_037647989.2(Hr38);XM_037647990.2(Hr38);XM_037647991.2(Hr38);XM_037647993.2(Hr38);XM_037647994.2(Hr38);XM_037647995.2(Hr38);XM_037647997.2(Hr38);XM_037647999.2(Hr38);XM_037648001.2(Hr38);XM_037650758.2(CG17119);XM_037667175.2(DBH);XM_049411733.1(Hr38);XM_049411735.1(Hr38);XM_049411742.1(Hr38);XM_049411744.1(Hr38);XM_049411750.1(Hr38);XM_049411752.1(Hr38)
GO:0007591	molting cycle, chitin-based cuticle	36	183	2.671e-08	3.63256e-07	XM_037643410.2(--);XM_037643411.2(--);XM_037643412.2(--);XM_037643413.2(--);XM_037643414.2(--);XM_037643415.2(--);XM_037647989.2(Hr38);XM_037647990.2(Hr38);XM_037647991.2(Hr38);XM_037647993.2(Hr38);XM_037647994.2(Hr38);XM_037647995.2(Hr38);XM_037647997.2(Hr38);XM_037647999.2(Hr38);XM_037648001.2(Hr38);XM_037648043.2(fzd1);XM_037651085.2(TSHR);XM_037656537.2(--);XM_037657032.2(fbl-1);XM_037657253.…
GO:0071651	positive regulation of chemokine (C-C motif) ligand 5 production	8	10	2.73565e-08	3.71414e-07	XM_037654168.2(an3);XM_037654169.2(an3);XM_049413293.1(an3);XM_049413294.1(an3);XM_049413295.1(an3);XM_049413296.1(an3);XM_049413297.1(an3);XM_049413298.1(an3)
GO:0042325	regulation of phosphorylation	172	1588	2.80213e-08	3.79791e-07	XM_037642585.2(Pka-R2);XM_037642586.2(Pka-R2);XM_037642992.2(SDCBP);XM_037643338.2(CCNE1);XM_037643343.2(CCNE1);XM_037643349.2(CCNE1);XM_037643410.2(--);XM_037643411.2(--);XM_037643412.2(--);XM_037643413.2(--);XM_037643414.2(--);XM_037643415.2(--);XM_037643568.2(mbt);XM_037643745.2(PTPN1);XM_037643753.2(PTPN1);XM_037644030.2(STK3);XM_037644557.2(pros);XM_037644565.2(Atxn1);XM_037644575.2(Atxn1);X…
GO:0007157	heterophilic cell-cell adhesion via plasma membrane cell adhesion molecules	13	29	2.92758e-08	3.94777e-07	XM_037655485.2(mys);XM_037664231.2(--);XM_049412138.1(ds);XM_049413742.1(mys);XM_049413743.1(mys);XM_049413744.1(mys);XM_049413745.1(mys);XM_049413747.1(mys);XM_049413748.1(mys);XM_049413749.1(mys);XM_049413750.1(mys);XM_049413751.1(mys);XM_049413752.1(mys)
GO:0045314	regulation of compound eye photoreceptor development	13	29	2.92758e-08	3.94777e-07	XM_037643568.2(mbt);XM_037648837.2(RAPGEF6);XM_037648838.2(Rapgef2);XM_037648839.2(Rapgef2);XM_037648841.2(Rapgef2);XM_037648843.2(Rapgef2);XM_037668278.2(Ppp1r12a);XM_037668279.2(Ppp1r12a);XM_037668280.2(Ppp1r12a);XM_037668281.2(Ppp1r12a);XM_049412009.1(RAPGEF6);XM_049412010.1(RAPGEF6);XM_049412011.1(Rapgef2)
GO:0061085	regulation of histone H3-K27 methylation	13	29	2.92758e-08	3.94777e-07	XM_037644236.2(RCOR3);XM_037644237.2(RCOR3);XM_037655477.2(KDM6A);XM_037655480.2(KDM6A);XM_037655482.2(KDM6A);XM_037656978.2(Rcor2);XM_049413734.1(KDM6A);XM_049413735.1(KDM6A);XM_049413736.1(KDM6A);XM_049413737.1(KDM6A);XM_049413739.1(KDM6A);XM_049413740.1(KDM6A);XM_049413741.1(KDM6A)
GO:0034063	stress granule assembly	15	39	3.14688e-08	4.23631e-07	XM_037648875.2(mapkap1);XM_037654168.2(an3);XM_037654169.2(an3);XM_037654206.2(Pak3);XM_037654207.2(Pak3);XM_037657975.2(Dcp2);XM_037661467.2(me31B);XM_037671127.2(Rictor);XM_049413293.1(an3);XM_049413294.1(an3);XM_049413295.1(an3);XM_049413296.1(an3);XM_049413297.1(an3);XM_049413298.1(an3);XM_049415689.1(me31B)
GO:0018996	molting cycle, collagen and cuticulin-based cuticle	21	74	3.15356e-08	4.23812e-07	XM_037648837.2(RAPGEF6);XM_037648838.2(Rapgef2);XM_037648839.2(Rapgef2);XM_037648841.2(Rapgef2);XM_037648843.2(Rapgef2);XM_037656916.2(Rabep1);XM_037661834.2(Hr3);XM_037661835.2(Hr3);XM_037661836.2(Hr3);XM_037661837.2(Hr3);XM_037661838.2(Hr3);XM_037663532.2(Trappc3);XM_037667112.2(FTZ-F1);XM_037668053.2(FBXO11);XM_049412009.1(RAPGEF6);XM_049412010.1(RAPGEF6);XM_049412011.1(Rapgef2);XM_049414482.1…
GO:0008064	regulation of actin polymerization or depolymerization	45	260	3.21774e-08	4.30982e-07	XM_037644203.2(actr2);XM_037648529.2(hts);XM_037648532.2(hts);XM_037648533.2(hts);XM_037648534.2(hts);XM_037648535.2(hts);XM_037648536.2(hts);XM_037648537.2(hts);XM_037648538.2(hts);XM_037648540.2(hts);XM_037648541.2(hts);XM_037648542.2(hts);XM_037648543.2(hts);XM_037648544.2(hts);XM_037648545.2(hts);XM_037648683.2(Abp1);XM_037648684.2(Abp1);XM_037653489.2(CDK13);XM_037655308.2(CDK13);XM_03765561…
GO:0030832	regulation of actin filament length	45	260	3.21774e-08	4.30982e-07	XM_037644203.2(actr2);XM_037648529.2(hts);XM_037648532.2(hts);XM_037648533.2(hts);XM_037648534.2(hts);XM_037648535.2(hts);XM_037648536.2(hts);XM_037648537.2(hts);XM_037648538.2(hts);XM_037648540.2(hts);XM_037648541.2(hts);XM_037648542.2(hts);XM_037648543.2(hts);XM_037648544.2(hts);XM_037648545.2(hts);XM_037648683.2(Abp1);XM_037648684.2(Abp1);XM_037653489.2(CDK13);XM_037655308.2(CDK13);XM_03765561…
GO:0030707	ovarian follicle cell development	102	819	3.36187e-08	4.4953e-07	XM_037643338.2(CCNE1);XM_037643343.2(CCNE1);XM_037643349.2(CCNE1);XM_037643410.2(--);XM_037643411.2(--);XM_037643412.2(--);XM_037643413.2(--);XM_037643414.2(--);XM_037643415.2(--);XM_037644030.2(STK3);XM_037646977.2(jub);XM_037646982.2(jub);XM_037647953.2(KATNB1);XM_037647954.2(KATNB1);XM_037647955.2(KATNB1);XM_037648043.2(fzd1);XM_037651085.2(TSHR);XM_037651147.2(BCHE);XM_037651148.2(BCHE);XM_03…
GO:0061138	morphogenesis of a branching epithelium	40	218	3.55438e-08	4.74474e-07	XM_037643950.2(six1a);XM_037644557.2(pros);XM_037650891.2(UGDH);XM_037652351.2(Vha13);XM_037655392.2(yap1);XM_037655393.2(yap1);XM_037655613.2(Lam);XM_037657253.2(LPP);XM_037657255.2(LPP);XM_037657842.2(TBX3);XM_037657844.2(TBX3);XM_037658765.2(gsp-2);XM_037662759.2(DAG1);XM_037668355.2(noc);XM_037669864.2(Pik3ap1);XM_037669882.2(Pik3ap1);XM_037669896.2(Pik3ap1);XM_037674205.2(grh);XM_037674206.2…
GO:0007155	cell adhesion	139	1222	3.70352e-08	4.93555e-07	XM_037642090.2(ADGRG2);XM_037642191.2(--);XM_037642199.1(--);XM_037642252.2(Epb41l3);XM_037642253.2(Epb41l3);XM_037642417.2(Csmd1);XM_037642549.2(Cont);XM_037642589.2(Adgrg4);XM_037642921.2(Su(H));XM_037643568.2(mbt);XM_037644174.2(PTK7);XM_037644790.2(Fit1);XM_037644822.2(SOCS6);XM_037644893.2(tx);XM_037648043.2(fzd1);XM_037648301.2(VHA55);XM_037648708.2(sli);XM_037650153.2(FREM2);XM_037650571.1…
GO:0045475	locomotor rhythm	41	227	3.81896e-08	5.08088e-07	XM_037642585.2(Pka-R2);XM_037642586.2(Pka-R2);XM_037643410.2(--);XM_037643411.2(--);XM_037643412.2(--);XM_037643413.2(--);XM_037643414.2(--);XM_037643415.2(--);XM_037654744.2(HCN2);XM_037654913.2(Jak2);XM_037655111.2(hlh-13);XM_037661077.2(Usp2);XM_037661078.2(Usp2);XM_037668278.2(Ppp1r12a);XM_037668279.2(Ppp1r12a);XM_037668280.2(Ppp1r12a);XM_037668281.2(Ppp1r12a);XM_037671304.2(Pka-C1);XM_037671…
GO:0048636	positive regulation of muscle organ development	24	95	4.05111e-08	5.34593e-07	XM_037642921.2(Su(H));XM_037646723.2(--);XM_037655392.2(yap1);XM_037655393.2(yap1);XM_037661077.2(Usp2);XM_037661078.2(Usp2);XM_037664214.2(fgf9);XM_037666955.2(cdk1);XM_049413702.1(yap1);XM_049413703.1(yap1);XM_049413704.1(yap1);XM_049413706.1(yap1);XM_049413707.1(yap1);XM_049413708.1(yap1);XM_049413709.1(yap1);XM_049413710.1(yap1);XM_049413711.1(yap1);XM_049416405.1(Usp2);XM_049416406.1(Usp2);X…
GO:0009954	proximal/distal pattern formation	16	45	4.0585e-08	5.34593e-07	XM_037642252.2(Epb41l3);XM_037642253.2(Epb41l3);XM_037651147.2(BCHE);XM_037651148.2(BCHE);XM_037651149.2(BCHE);XM_037654668.2(Egfr);XM_037654672.2(Egfr);XM_037657813.2(NLK);XM_037660292.1(--);XM_037660299.1(--);XM_037668177.2(Dll);XM_049413473.1(Egfr);XM_049413474.1(Egfr);XM_049413475.1(Egfr);XM_049414704.1(NLK);XM_049414904.1(--)
GO:0019317	fucose catabolic process	16	45	4.0585e-08	5.34593e-07	XM_037648529.2(hts);XM_037648532.2(hts);XM_037648533.2(hts);XM_037648534.2(hts);XM_037648535.2(hts);XM_037648536.2(hts);XM_037648537.2(hts);XM_037648538.2(hts);XM_037648540.2(hts);XM_037648541.2(hts);XM_037648542.2(hts);XM_037648543.2(hts);XM_037648544.2(hts);XM_037648545.2(hts);XM_037655270.2(Xylb);XM_049411923.1(hts)
GO:0042354	L-fucose metabolic process	16	45	4.0585e-08	5.34593e-07	XM_037648529.2(hts);XM_037648532.2(hts);XM_037648533.2(hts);XM_037648534.2(hts);XM_037648535.2(hts);XM_037648536.2(hts);XM_037648537.2(hts);XM_037648538.2(hts);XM_037648540.2(hts);XM_037648541.2(hts);XM_037648542.2(hts);XM_037648543.2(hts);XM_037648544.2(hts);XM_037648545.2(hts);XM_037655270.2(Xylb);XM_049411923.1(hts)
GO:0042355	L-fucose catabolic process	16	45	4.0585e-08	5.34593e-07	XM_037648529.2(hts);XM_037648532.2(hts);XM_037648533.2(hts);XM_037648534.2(hts);XM_037648535.2(hts);XM_037648536.2(hts);XM_037648537.2(hts);XM_037648538.2(hts);XM_037648540.2(hts);XM_037648541.2(hts);XM_037648542.2(hts);XM_037648543.2(hts);XM_037648544.2(hts);XM_037648545.2(hts);XM_037655270.2(Xylb);XM_049411923.1(hts)
GO:0048013	ephrin receptor signaling pathway	16	45	4.0585e-08	5.34593e-07	XM_037642921.2(Su(H));XM_037642992.2(SDCBP);XM_037644203.2(actr2);XM_037653489.2(CDK13);XM_037655308.2(CDK13);XM_037657088.2(EPHB2);XM_037657089.2(EPHB2);XM_037657090.2(EPHB2);XM_037657091.2(EPHB2);XM_037657092.2(EPHB2);XM_037657093.2(EPHB2);XM_049414527.1(EPHB2);XM_049414528.1(EPHB2);XM_049414529.1(EPHB2);XM_049419792.1(SDCBP);XM_049419793.1(SDCBP)
GO:0031399	regulation of protein modification process	208	2015	4.16047e-08	5.46726e-07	XM_037642132.2(MIB1);XM_037642133.2(MIB1);XM_037642585.2(Pka-R2);XM_037642586.2(Pka-R2);XM_037642992.2(SDCBP);XM_037643338.2(CCNE1);XM_037643343.2(CCNE1);XM_037643349.2(CCNE1);XM_037643410.2(--);XM_037643411.2(--);XM_037643412.2(--);XM_037643413.2(--);XM_037643414.2(--);XM_037643415.2(--);XM_037643568.2(mbt);XM_037643745.2(PTPN1);XM_037643753.2(PTPN1);XM_037644030.2(STK3);XM_037644236.2(RCOR3);XM…
GO:0040012	regulation of locomotion	135	1180	4.16436e-08	5.46726e-07	XM_037642921.2(Su(H));XM_037642992.2(SDCBP);XM_037643933.2(Fbxo31);XM_037643956.2(hif1a);XM_037644557.2(pros);XM_037644670.2(Rgs7);XM_037644671.2(Rgs7);XM_037644672.2(Rgs7);XM_037644790.2(Fit1);XM_037644950.2(Trim9);XM_037646694.2(katna1);XM_037646774.2(Tp53inp2);XM_037648043.2(fzd1);XM_037648708.2(sli);XM_037650221.2(CD36);XM_037650324.2(Adcy9);XM_037650325.2(Adcy9);XM_037650602.2(ILK);XM_037650…
GO:0021551	central nervous system morphogenesis	11	21	4.53877e-08	5.94901e-07	XM_037655485.2(mys);XM_049413742.1(mys);XM_049413743.1(mys);XM_049413744.1(mys);XM_049413745.1(mys);XM_049413747.1(mys);XM_049413748.1(mys);XM_049413749.1(mys);XM_049413750.1(mys);XM_049413751.1(mys);XM_049413752.1(mys)
GO:0071417	cellular response to organonitrogen compound	91	709	4.62635e-08	6.05383e-07	XM_037643745.2(PTPN1);XM_037643753.2(PTPN1);XM_037643956.2(hif1a);XM_037644045.2(MAX);XM_037644046.2(MAX);XM_037644203.2(actr2);XM_037644670.2(Rgs7);XM_037644671.2(Rgs7);XM_037644672.2(Rgs7);XM_037644887.2(G-s-alpha-60A);XM_037644892.2(G-s-alpha-60A);XM_037645286.2(HNF4A);XM_037645306.2(HNF4A);XM_037646123.2(impact);XM_037647989.2(Hr38);XM_037647990.2(Hr38);XM_037647991.2(Hr38);XM_037647993.2(Hr3…
GO:0061005	cell differentiation involved in kidney development	17	51	4.63995e-08	6.06164e-07	XM_037643950.2(six1a);XM_037655392.2(yap1);XM_037655393.2(yap1);XM_037666912.2(--);XM_037666913.2(--);XM_037666914.2(--);XM_049413702.1(yap1);XM_049413703.1(yap1);XM_049413704.1(yap1);XM_049413706.1(yap1);XM_049413707.1(yap1);XM_049413708.1(yap1);XM_049413709.1(yap1);XM_049413710.1(yap1);XM_049413711.1(yap1);XM_049414578.1(aPKC);XM_049414580.1(aPKC)
GO:0007474	imaginal disc-derived wing vein specification	27	117	4.66376e-08	6.08277e-07	XM_037642138.2(Kdm1a);XM_037644565.2(Atxn1);XM_037644575.2(Atxn1);XM_037644581.2(Atxn1);XM_037644586.2(Atxn1);XM_037644592.2(Atxn1);XM_037644893.2(tx);XM_037654668.2(Egfr);XM_037654672.2(Egfr);XM_037657660.2(mapk1);XM_037657661.2(mapk1);XM_037657813.2(NLK);XM_037658061.1(Gprk1);XM_037659384.2(ash2);XM_037660292.1(--);XM_037660299.1(--);XM_037662759.2(DAG1);XM_037668955.2(Dl);XM_049413473.1(Egfr);…
GO:2000249	regulation of actin cytoskeleton reorganization	18	57	4.87068e-08	6.34225e-07	XM_037648529.2(hts);XM_037648532.2(hts);XM_037648533.2(hts);XM_037648534.2(hts);XM_037648535.2(hts);XM_037648536.2(hts);XM_037648537.2(hts);XM_037648538.2(hts);XM_037648540.2(hts);XM_037648541.2(hts);XM_037648542.2(hts);XM_037648543.2(hts);XM_037648544.2(hts);XM_037648545.2(hts);XM_037653489.2(CDK13);XM_037655308.2(CDK13);XM_037668314.2(Hcls1);XM_049411923.1(hts)
GO:1901576	organic substance biosynthetic process	933	11429	5.04403e-08	6.55724e-07	XM_037642112.2(nme6);XM_037642121.2(--);XM_037642123.2(--);XM_037642124.2(--);XM_037642138.2(Kdm1a);XM_037642235.2(Alg9);XM_037642243.2(UCKL1);XM_037642244.2(UCKL1);XM_037642306.2(ECHDC1);XM_037642313.2(echdc1);XM_037642322.2(CaMKI);XM_037642347.2(tamm41);XM_037642491.2(MYT1L);XM_037642585.2(Pka-R2);XM_037642586.2(Pka-R2);XM_037642921.2(Su(H));XM_037643051.1(CRYZ);XM_037643086.2(--);XM_037643186.…
GO:0031060	regulation of histone methylation	31	148	5.42372e-08	7.03934e-07	XM_037644236.2(RCOR3);XM_037644237.2(RCOR3);XM_037655392.2(yap1);XM_037655393.2(yap1);XM_037655477.2(KDM6A);XM_037655480.2(KDM6A);XM_037655482.2(KDM6A);XM_037656978.2(Rcor2);XM_037659384.2(ash2);XM_037671331.1(KDM4C);XM_037671332.1(KDM4C);XM_049413702.1(yap1);XM_049413703.1(yap1);XM_049413704.1(yap1);XM_049413706.1(yap1);XM_049413707.1(yap1);XM_049413708.1(yap1);XM_049413709.1(yap1);XM_049413710.…
GO:0048070	regulation of developmental pigmentation	20	70	5.89252e-08	7.6229e-07	XM_037642406.2(ADAMTS9);XM_037647989.2(Hr38);XM_037647990.2(Hr38);XM_037647991.2(Hr38);XM_037647993.2(Hr38);XM_037647994.2(Hr38);XM_037647995.2(Hr38);XM_037647997.2(Hr38);XM_037647999.2(Hr38);XM_037648001.2(Hr38);XM_037663141.2(MAP3K15);XM_037663143.2(MAP3K15);XM_037663147.2(MAP3K15);XM_037663148.2(MAP3K15);XM_049411733.1(Hr38);XM_049411735.1(Hr38);XM_049411742.1(Hr38);XM_049411744.1(Hr38);XM_049…
GO:0120305	regulation of pigmentation	20	70	5.89252e-08	7.6229e-07	XM_037642406.2(ADAMTS9);XM_037647989.2(Hr38);XM_037647990.2(Hr38);XM_037647991.2(Hr38);XM_037647993.2(Hr38);XM_037647994.2(Hr38);XM_037647995.2(Hr38);XM_037647997.2(Hr38);XM_037647999.2(Hr38);XM_037648001.2(Hr38);XM_037663141.2(MAP3K15);XM_037663143.2(MAP3K15);XM_037663147.2(MAP3K15);XM_037663148.2(MAP3K15);XM_049411733.1(Hr38);XM_049411735.1(Hr38);XM_049411742.1(Hr38);XM_049411744.1(Hr38);XM_049…
GO:0008154	actin polymerization or depolymerization	49	301	5.98447e-08	7.72929e-07	XM_037644203.2(actr2);XM_037648529.2(hts);XM_037648532.2(hts);XM_037648533.2(hts);XM_037648534.2(hts);XM_037648535.2(hts);XM_037648536.2(hts);XM_037648537.2(hts);XM_037648538.2(hts);XM_037648540.2(hts);XM_037648541.2(hts);XM_037648542.2(hts);XM_037648543.2(hts);XM_037648544.2(hts);XM_037648545.2(hts);XM_037648683.2(Abp1);XM_037648684.2(Abp1);XM_037650797.2(Apaf1);XM_037653489.2(CDK13);XM_03765385…
GO:0048149	behavioral response to ethanol	28	126	6.28439e-08	8.1035e-07	XM_037642585.2(Pka-R2);XM_037642586.2(Pka-R2);XM_037642781.1(SYN);XM_037654668.2(Egfr);XM_037654672.2(Egfr);XM_037656592.2(Homer2);XM_037657660.2(mapk1);XM_037657661.2(mapk1);XM_037659175.2(Gclm);XM_037664037.2(cher);XM_037664038.2(cher);XM_037664231.2(--);XM_037667175.2(DBH);XM_037671304.2(Pka-C1);XM_037671305.2(Pka-C1);XM_037671306.2(Pka-C1);XM_037671307.2(Pka-C1);XM_049413274.1(CASK);XM_049413…
GO:0001764	neuron migration	36	189	6.33097e-08	8.15036e-07	XM_037643933.2(Fbxo31);XM_037646247.2(Unk);XM_037647628.2(Unk);XM_037647989.2(Hr38);XM_037647990.2(Hr38);XM_037647991.2(Hr38);XM_037647993.2(Hr38);XM_037647994.2(Hr38);XM_037647995.2(Hr38);XM_037647997.2(Hr38);XM_037647999.2(Hr38);XM_037648001.2(Hr38);XM_037648708.2(sli);XM_037651134.2(pax6a);XM_037651135.2(pax6a);XM_037652073.2(--);XM_037653854.2(RAC1);XM_037654134.2(GPC6);XM_037657272.2(YWHAE);…
GO:0007300	ovarian nurse cell to oocyte transport	19	64	6.37075e-08	8.18831e-07	XM_037648529.2(hts);XM_037648532.2(hts);XM_037648533.2(hts);XM_037648534.2(hts);XM_037648535.2(hts);XM_037648536.2(hts);XM_037648537.2(hts);XM_037648538.2(hts);XM_037648540.2(hts);XM_037648541.2(hts);XM_037648542.2(hts);XM_037648543.2(hts);XM_037648544.2(hts);XM_037648545.2(hts);XM_037657368.2(CAPZB);XM_037664037.2(cher);XM_037664038.2(cher);XM_049411923.1(hts);XM_049420257.1(ROCK2)
GO:0017085	response to insecticide	18	58	6.59013e-08	8.45663e-07	XM_037647989.2(Hr38);XM_037647990.2(Hr38);XM_037647991.2(Hr38);XM_037647993.2(Hr38);XM_037647994.2(Hr38);XM_037647995.2(Hr38);XM_037647997.2(Hr38);XM_037647999.2(Hr38);XM_037648001.2(Hr38);XM_037648852.2(Daxx);XM_037656677.2(GRM3);XM_049411733.1(Hr38);XM_049411735.1(Hr38);XM_049411742.1(Hr38);XM_049411744.1(Hr38);XM_049411750.1(Hr38);XM_049411752.1(Hr38);XM_049414425.1(GRM3)
GO:0021536	diencephalon development	21	77	6.75262e-08	8.65118e-07	XM_037642132.2(MIB1);XM_037642133.2(MIB1);XM_037642921.2(Su(H));XM_037647989.2(Hr38);XM_037647990.2(Hr38);XM_037647991.2(Hr38);XM_037647993.2(Hr38);XM_037647994.2(Hr38);XM_037647995.2(Hr38);XM_037647997.2(Hr38);XM_037647999.2(Hr38);XM_037648001.2(Hr38);XM_037651134.2(pax6a);XM_037651135.2(pax6a);XM_049411733.1(Hr38);XM_049411735.1(Hr38);XM_049411742.1(Hr38);XM_049411744.1(Hr38);XM_049411750.1(Hr3…
GO:0140694	non-membrane-bounded organelle assembly	109	906	7.03657e-08	9.00047e-07	XM_037642300.2(RCC1);XM_037642302.2(RCC1);XM_037642585.2(Pka-R2);XM_037642586.2(Pka-R2);XM_037643086.2(--);XM_037644557.2(pros);XM_037645497.2(--);XM_037645923.2(--);XM_037646046.2(NEURL2);XM_037646694.2(katna1);XM_037647894.2(E2F4);XM_037648301.2(VHA55);XM_037648529.2(hts);XM_037648532.2(hts);XM_037648533.2(hts);XM_037648534.2(hts);XM_037648535.2(hts);XM_037648536.2(hts);XM_037648537.2(hts);XM_0…
GO:0007402	ganglion mother cell fate determination	9	14	7.11811e-08	9.09015e-07	XM_037644557.2(pros);XM_037650900.2(brat);XM_037650902.2(brat);XM_037650903.2(brat);XM_037653802.2(POU6F2);XM_037674205.2(grh);XM_037674206.2(grh);XM_049412369.1(brat);XM_049412370.1(brat)
GO:0071555	cell wall organization	26	112	7.23435e-08	9.22379e-07	XM_037644203.2(actr2);XM_037648875.2(mapkap1);XM_037652419.2(trc);XM_037652420.2(trc);XM_037652421.2(trc);XM_037652422.2(trc);XM_037654206.2(Pak3);XM_037654207.2(Pak3);XM_037666600.2(HID1);XM_037666656.2(rhot1a);XM_037666657.2(rhot1a);XM_037666666.2(rhot1a);XM_037666667.2(rhot1a);XM_037667056.2(SEPTIN3);XM_037667277.2(MKP-4);XM_037671127.2(Rictor);XM_037673726.2(Nelf-E);XM_049412527.1(PIGO);XM_04…
GO:0048794	swim bladder development	7	8	7.26923e-08	9.25344e-07	XM_037642945.2(--);XM_037642946.2(--);XM_037642947.2(--);XM_037642948.2(--);XM_037650624.2(wdr55);XM_037650625.2(wdr55);XM_049419637.1(--)
GO:0006304	DNA modification	35	182	7.49466e-08	9.52516e-07	XM_037647207.2(NTHL1);XM_037656653.2(PPM1D);XM_037663249.1(TDRKH);XM_037663251.2(TDRKH);XM_037666485.2(PICK1);XM_037666486.2(PICK1);XM_037666488.2(PICK1);XM_037666489.2(PICK1);XM_037672979.2(TDG);XM_037672980.2(TDG);XM_037673839.2(suv39h2);XM_049417806.1(PICK1);XM_049417918.1(USP7);XM_049417919.1(USP7);XM_049417920.1(USP7);XM_049417921.1(USP7);XM_049417922.1(USP7);XM_049417923.1(USP7);XM_04941792…
GO:0042478	regulation of eye photoreceptor cell development	13	31	7.76469e-08	9.83693e-07	XM_037643568.2(mbt);XM_037648837.2(RAPGEF6);XM_037648838.2(Rapgef2);XM_037648839.2(Rapgef2);XM_037648841.2(Rapgef2);XM_037648843.2(Rapgef2);XM_037668278.2(Ppp1r12a);XM_037668279.2(Ppp1r12a);XM_037668280.2(Ppp1r12a);XM_037668281.2(Ppp1r12a);XM_049412009.1(RAPGEF6);XM_049412010.1(RAPGEF6);XM_049412011.1(Rapgef2)
GO:0060441	epithelial tube branching involved in lung morphogenesis	13	31	7.76469e-08	9.83693e-07	XM_037655392.2(yap1);XM_037655393.2(yap1);XM_037662759.2(DAG1);XM_049413702.1(yap1);XM_049413703.1(yap1);XM_049413704.1(yap1);XM_049413706.1(yap1);XM_049413707.1(yap1);XM_049413708.1(yap1);XM_049413709.1(yap1);XM_049413710.1(yap1);XM_049413711.1(yap1);XM_049416763.1(DAG1)
GO:0042067	establishment of ommatidial planar polarity	29	135	8.09051e-08	1.02334e-06	XM_037643410.2(--);XM_037643411.2(--);XM_037643412.2(--);XM_037643413.2(--);XM_037643414.2(--);XM_037643415.2(--);XM_037648043.2(fzd1);XM_037653489.2(CDK13);XM_037653854.2(RAC1);XM_037654668.2(Egfr);XM_037654672.2(Egfr);XM_037654913.2(Jak2);XM_037655308.2(CDK13);XM_037657813.2(NLK);XM_037661705.2(vangl2);XM_037663288.2(SLC6A7);XM_037667872.2(G3BP2);XM_037668955.2(Dl);XM_037670361.2(sca);XM_037674…
GO:0031102	neuron projection regeneration	27	120	8.17691e-08	1.03263e-06	XM_037643410.2(--);XM_037643411.2(--);XM_037643412.2(--);XM_037643413.2(--);XM_037643414.2(--);XM_037643415.2(--);XM_037644634.2(BSCL2);XM_037644636.2(BSCL2);XM_037654839.2(SHC1);XM_037662759.2(DAG1);XM_037668006.2(Map3k9);XM_037668110.2(Akt1);XM_037669469.2(Dusp8);XM_037669470.2(Dusp8);XM_037669471.2(Dusp8);XM_037671304.2(Pka-C1);XM_037671305.2(Pka-C1);XM_037671306.2(Pka-C1);XM_037671307.2(Pka-C…
GO:0001894	tissue homeostasis	48	295	8.25738e-08	1.04114e-06	XM_037643019.2(tbk1);XM_037643769.2(RDH12);XM_037644226.2(mael);XM_037644565.2(Atxn1);XM_037644575.2(Atxn1);XM_037644581.2(Atxn1);XM_037644586.2(Atxn1);XM_037644592.2(Atxn1);XM_037654668.2(Egfr);XM_037654672.2(Egfr);XM_037655392.2(yap1);XM_037655393.2(yap1);XM_037655485.2(mys);XM_037660591.2(LAC);XM_037660686.2(SNX11);XM_037660687.2(SNX11);XM_037663023.2(VhaAC45);XM_037666912.2(--);XM_037666913.2…
GO:0072207	metanephric epithelium development	11	22	8.48645e-08	1.06496e-06	XM_037655392.2(yap1);XM_037655393.2(yap1);XM_049413702.1(yap1);XM_049413703.1(yap1);XM_049413704.1(yap1);XM_049413706.1(yap1);XM_049413707.1(yap1);XM_049413708.1(yap1);XM_049413709.1(yap1);XM_049413710.1(yap1);XM_049413711.1(yap1)
GO:0072243	metanephric nephron epithelium development	11	22	8.48645e-08	1.06496e-06	XM_037655392.2(yap1);XM_037655393.2(yap1);XM_049413702.1(yap1);XM_049413703.1(yap1);XM_049413704.1(yap1);XM_049413706.1(yap1);XM_049413707.1(yap1);XM_049413708.1(yap1);XM_049413709.1(yap1);XM_049413710.1(yap1);XM_049413711.1(yap1)
GO:0090128	regulation of synapse maturation	11	22	8.48645e-08	1.06496e-06	XM_037655485.2(mys);XM_049413742.1(mys);XM_049413743.1(mys);XM_049413744.1(mys);XM_049413745.1(mys);XM_049413747.1(mys);XM_049413748.1(mys);XM_049413749.1(mys);XM_049413750.1(mys);XM_049413751.1(mys);XM_049413752.1(mys)
GO:0030336	negative regulation of cell migration	35	183	8.63538e-08	1.08165e-06	XM_037642921.2(Su(H));XM_037646694.2(katna1);XM_037646774.2(Tp53inp2);XM_037655485.2(mys);XM_037662759.2(DAG1);XM_037663867.2(PlexB);XM_037665125.2(KATNAL1);XM_037668418.2(Sinhcaf);XM_037668419.2(Sinhcaf);XM_037668420.2(Sinhcaf);XM_037669216.2(SCAI);XM_037669224.2(SCAI);XM_037669230.2(SCAI);XM_037669239.2(SCAI);XM_037669247.2(SCAI);XM_037669255.2(SCAI);XM_037672091.2(Vinc);XM_037672093.2(Vinc);XM…
GO:0120035	regulation of plasma membrane bounded cell projection organization	122	1051	8.64666e-08	1.08165e-06	XM_037642368.2(Bicd2);XM_037642921.2(Su(H));XM_037643933.2(Fbxo31);XM_037643940.2(SEPTIN7);XM_037643961.2(SEPTIN7);XM_037643971.2(SEPTIN7);XM_037644174.2(PTK7);XM_037644203.2(actr2);XM_037644557.2(pros);XM_037644634.2(BSCL2);XM_037644636.2(BSCL2);XM_037644950.2(Trim9);XM_037646653.1(kidins220b);XM_037646723.2(--);XM_037647953.2(KATNB1);XM_037647954.2(KATNB1);XM_037647955.2(KATNB1);XM_037648043.2(…
GO:1903998	regulation of eating behavior	28	128	8.9666e-08	1.11991e-06	XM_037642445.2(NAPEPLD);XM_037642446.2(NAPEPLD);XM_037642447.2(NAPEPLD);XM_037642448.2(NAPEPLD);XM_037642449.2(NAPEPLD);XM_037654597.2(myoM);XM_037655252.2(GNB5);XM_037655253.2(GNB5);XM_037655254.2(GNB5);XM_037655255.2(GNB5);XM_037655817.2(Unc13a);XM_037655818.2(Unc13a);XM_037655819.2(Unc13a);XM_037663753.2(VAChT);XM_037664287.2(Itpr1);XM_037666600.2(HID1);XM_037666879.2(Cacna1g);XM_037666880.2(C…
GO:0032525	somite rostral/caudal axis specification	10	18	9.06377e-08	1.13027e-06	XM_037655477.2(KDM6A);XM_037655480.2(KDM6A);XM_037655482.2(KDM6A);XM_049413734.1(KDM6A);XM_049413735.1(KDM6A);XM_049413736.1(KDM6A);XM_049413737.1(KDM6A);XM_049413739.1(KDM6A);XM_049413740.1(KDM6A);XM_049413741.1(KDM6A)
GO:0014877	response to muscle inactivity involved in regulation of muscle adaptation	8	11	9.39446e-08	1.16785e-06	XM_037662759.2(DAG1);XM_037671520.2(Dys);XM_037671521.2(Dys);XM_037673957.2(FBXO25);XM_049416763.1(DAG1);XM_049419767.1(FBXO25);XM_049419768.1(FBXO25);XM_049419769.1(FBXO25)
GO:0014894	response to denervation involved in regulation of muscle adaptation	8	11	9.39446e-08	1.16785e-06	XM_037662759.2(DAG1);XM_037671520.2(Dys);XM_037671521.2(Dys);XM_037673957.2(FBXO25);XM_049416763.1(DAG1);XM_049419767.1(FBXO25);XM_049419768.1(FBXO25);XM_049419769.1(FBXO25)
GO:0006950	response to stress	536	6144	9.48551e-08	1.17733e-06	XM_037642185.2(rnf146);XM_037642236.2(PXDN);XM_037642237.2(PXDN);XM_037642445.2(NAPEPLD);XM_037642446.2(NAPEPLD);XM_037642447.2(NAPEPLD);XM_037642448.2(NAPEPLD);XM_037642449.2(NAPEPLD);XM_037642585.2(Pka-R2);XM_037642586.2(Pka-R2);XM_037642781.1(SYN);XM_037642921.2(Su(H));XM_037642966.2(rnf166);XM_037642992.2(SDCBP);XM_037643019.2(tbk1);XM_037643294.2(Polr3b);XM_037643410.2(--);XM_037643411.2(--)…
GO:1904398	positive regulation of neuromuscular junction development	27	121	9.81234e-08	1.216e-06	XM_037644203.2(actr2);XM_037648191.1(Dctn1);XM_037648683.2(Abp1);XM_037648684.2(Abp1);XM_037648875.2(mapkap1);XM_037654206.2(Pak3);XM_037654207.2(Pak3);XM_037655196.2(Fur2);XM_037657368.2(CAPZB);XM_037657813.2(NLK);XM_037660275.2(Bmpr2);XM_037660278.2(DYRK1A);XM_037660279.2(DYRK1A);XM_037660280.2(DYRK1A);XM_037660281.2(DYRK1A);XM_037660282.2(DYRK1A);XM_037660284.2(DYRK1A);XM_037660286.2(DYRK1A);X…
GO:0097120	receptor localization to synapse	20	72	9.88439e-08	1.2213e-06	XM_037644489.2(GPHN);XM_037644490.2(GPHN);XM_037644491.2(GPHN);XM_037644492.2(GPHN);XM_037648529.2(hts);XM_037648532.2(hts);XM_037648533.2(hts);XM_037648534.2(hts);XM_037648535.2(hts);XM_037648536.2(hts);XM_037648537.2(hts);XM_037648538.2(hts);XM_037648540.2(hts);XM_037648541.2(hts);XM_037648542.2(hts);XM_037648543.2(hts);XM_037648544.2(hts);XM_037648545.2(hts);XM_037655251.2(HMCN1);XM_049411923.…
GO:0002066	columnar/cuboidal epithelial cell development	105	869	9.88584e-08	1.2213e-06	XM_037643338.2(CCNE1);XM_037643343.2(CCNE1);XM_037643349.2(CCNE1);XM_037643410.2(--);XM_037643411.2(--);XM_037643412.2(--);XM_037643413.2(--);XM_037643414.2(--);XM_037643415.2(--);XM_037644030.2(STK3);XM_037646977.2(jub);XM_037646982.2(jub);XM_037647953.2(KATNB1);XM_037647954.2(KATNB1);XM_037647955.2(KATNB1);XM_037648043.2(fzd1);XM_037651085.2(TSHR);XM_037651134.2(pax6a);XM_037651135.2(pax6a);XM_…
GO:0007160	cell-matrix adhesion	30	144	1.00269e-07	1.23614e-06	XM_037644790.2(Fit1);XM_037650602.2(ILK);XM_037655485.2(mys);XM_037657032.2(fbl-1);XM_037662759.2(DAG1);XM_037665829.2(--);XM_037665837.2(--);XM_037671520.2(Dys);XM_037671521.2(Dys);XM_037672091.2(Vinc);XM_037672093.2(Vinc);XM_049413274.1(CASK);XM_049413275.1(CASK);XM_049413276.1(CASK);XM_049413277.1(CASK);XM_049413278.1(CASK);XM_049413279.1(CASK);XM_049413280.1(CASK);XM_049413742.1(mys);XM_04941…
GO:0042069	regulation of catecholamine metabolic process	15	42	1.00526e-07	1.23614e-06	XM_037647989.2(Hr38);XM_037647990.2(Hr38);XM_037647991.2(Hr38);XM_037647993.2(Hr38);XM_037647994.2(Hr38);XM_037647995.2(Hr38);XM_037647997.2(Hr38);XM_037647999.2(Hr38);XM_037648001.2(Hr38);XM_049411733.1(Hr38);XM_049411735.1(Hr38);XM_049411742.1(Hr38);XM_049411744.1(Hr38);XM_049411750.1(Hr38);XM_049411752.1(Hr38)
GO:0070076	histone lysine demethylation	15	42	1.00526e-07	1.23614e-06	XM_037642138.2(Kdm1a);XM_037655477.2(KDM6A);XM_037655480.2(KDM6A);XM_037655482.2(KDM6A);XM_037671331.1(KDM4C);XM_037671332.1(KDM4C);XM_049413734.1(KDM6A);XM_049413735.1(KDM6A);XM_049413736.1(KDM6A);XM_049413737.1(KDM6A);XM_049413739.1(KDM6A);XM_049413740.1(KDM6A);XM_049413741.1(KDM6A);XM_049418978.1(KDM4C);XM_049418979.1(KDM4C)
GO:0019220	regulation of phosphate metabolic process	190	1829	1.08515e-07	1.33027e-06	XM_037642585.2(Pka-R2);XM_037642586.2(Pka-R2);XM_037642992.2(SDCBP);XM_037643186.1(PDPR);XM_037643338.2(CCNE1);XM_037643343.2(CCNE1);XM_037643349.2(CCNE1);XM_037643410.2(--);XM_037643411.2(--);XM_037643412.2(--);XM_037643413.2(--);XM_037643414.2(--);XM_037643415.2(--);XM_037643568.2(mbt);XM_037643745.2(PTPN1);XM_037643753.2(PTPN1);XM_037644030.2(STK3);XM_037644557.2(pros);XM_037644565.2(Atxn1);XM…
GO:0051174	regulation of phosphorus metabolic process	190	1829	1.08515e-07	1.33027e-06	XM_037642585.2(Pka-R2);XM_037642586.2(Pka-R2);XM_037642992.2(SDCBP);XM_037643186.1(PDPR);XM_037643338.2(CCNE1);XM_037643343.2(CCNE1);XM_037643349.2(CCNE1);XM_037643410.2(--);XM_037643411.2(--);XM_037643412.2(--);XM_037643413.2(--);XM_037643414.2(--);XM_037643415.2(--);XM_037643568.2(mbt);XM_037643745.2(PTPN1);XM_037643753.2(PTPN1);XM_037644030.2(STK3);XM_037644557.2(pros);XM_037644565.2(Atxn1);XM…
GO:0090596	sensory organ morphogenesis	101	828	1.09563e-07	1.34105e-06	XM_037642132.2(MIB1);XM_037642133.2(MIB1);XM_037642921.2(Su(H));XM_037643338.2(CCNE1);XM_037643343.2(CCNE1);XM_037643349.2(CCNE1);XM_037643410.2(--);XM_037643411.2(--);XM_037643412.2(--);XM_037643413.2(--);XM_037643414.2(--);XM_037643415.2(--);XM_037643568.2(mbt);XM_037643950.2(six1a);XM_037644030.2(STK3);XM_037644174.2(PTK7);XM_037644557.2(pros);XM_037646897.2(UBC5A);XM_037647707.2(chn);XM_03764…
GO:0033148	positive regulation of intracellular estrogen receptor signaling pathway	12	27	1.13229e-07	1.38379e-06	XM_037655392.2(yap1);XM_037655393.2(yap1);XM_037672830.2(Skp2);XM_049413702.1(yap1);XM_049413703.1(yap1);XM_049413704.1(yap1);XM_049413706.1(yap1);XM_049413707.1(yap1);XM_049413708.1(yap1);XM_049413709.1(yap1);XM_049413710.1(yap1);XM_049413711.1(yap1)
GO:0045596	negative regulation of cell differentiation	90	713	1.17764e-07	1.43702e-06	XM_037642132.2(MIB1);XM_037642133.2(MIB1);XM_037642921.2(Su(H));XM_037643950.2(six1a);XM_037644030.2(STK3);XM_037644226.2(mael);XM_037644557.2(pros);XM_037646774.2(Tp53inp2);XM_037647707.2(chn);XM_037647711.2(chn);XM_037648708.2(sli);XM_037648728.2(GDI2);XM_037648852.2(Daxx);XM_037650300.2(lbx1);XM_037650640.2(Trib2);XM_037650900.2(brat);XM_037650902.2(brat);XM_037650903.2(brat);XM_037651134.2(pa…
GO:0042417	dopamine metabolic process	17	54	1.20412e-07	1.46707e-06	XM_037647989.2(Hr38);XM_037647990.2(Hr38);XM_037647991.2(Hr38);XM_037647993.2(Hr38);XM_037647994.2(Hr38);XM_037647995.2(Hr38);XM_037647997.2(Hr38);XM_037647999.2(Hr38);XM_037648001.2(Hr38);XM_037661640.2(--);XM_037667175.2(DBH);XM_049411733.1(Hr38);XM_049411735.1(Hr38);XM_049411742.1(Hr38);XM_049411744.1(Hr38);XM_049411750.1(Hr38);XM_049411752.1(Hr38)
GO:0060251	regulation of glial cell proliferation	20	73	1.27005e-07	1.54401e-06	XM_037644030.2(STK3);XM_037644565.2(Atxn1);XM_037644575.2(Atxn1);XM_037644581.2(Atxn1);XM_037644586.2(Atxn1);XM_037644592.2(Atxn1);XM_037655392.2(yap1);XM_037655393.2(yap1);XM_049413702.1(yap1);XM_049413703.1(yap1);XM_049413704.1(yap1);XM_049413706.1(yap1);XM_049413707.1(yap1);XM_049413708.1(yap1);XM_049413709.1(yap1);XM_049413710.1(yap1);XM_049413711.1(yap1);XM_049414578.1(aPKC);XM_049414580.1(a…
GO:0045887	positive regulation of synaptic assembly at neuromuscular junction	26	115	1.27458e-07	1.54401e-06	XM_037644203.2(actr2);XM_037648683.2(Abp1);XM_037648684.2(Abp1);XM_037648875.2(mapkap1);XM_037654206.2(Pak3);XM_037654207.2(Pak3);XM_037655196.2(Fur2);XM_037657368.2(CAPZB);XM_037657813.2(NLK);XM_037660275.2(Bmpr2);XM_037660278.2(DYRK1A);XM_037660279.2(DYRK1A);XM_037660280.2(DYRK1A);XM_037660281.2(DYRK1A);XM_037660282.2(DYRK1A);XM_037660284.2(DYRK1A);XM_037660286.2(DYRK1A);XM_037671127.2(Rictor);…
GO:0007612	learning	62	431	1.27503e-07	1.54401e-06	XM_037642781.1(SYN);XM_037643410.2(--);XM_037643411.2(--);XM_037643412.2(--);XM_037643413.2(--);XM_037643414.2(--);XM_037643415.2(--);XM_037644203.2(actr2);XM_037644565.2(Atxn1);XM_037644575.2(Atxn1);XM_037644581.2(Atxn1);XM_037644586.2(Atxn1);XM_037644592.2(Atxn1);XM_037650758.2(CG17119);XM_037650925.2(Rdl);XM_037650926.2(Rdl);XM_037650927.2(Rdl);XM_037653178.2(RASA3);XM_037654668.2(Egfr);XM_037…
GO:0048871	multicellular organismal homeostasis	62	431	1.27503e-07	1.54401e-06	XM_037642445.2(NAPEPLD);XM_037642446.2(NAPEPLD);XM_037642447.2(NAPEPLD);XM_037642448.2(NAPEPLD);XM_037642449.2(NAPEPLD);XM_037643019.2(tbk1);XM_037643769.2(RDH12);XM_037644226.2(mael);XM_037644565.2(Atxn1);XM_037644575.2(Atxn1);XM_037644581.2(Atxn1);XM_037644586.2(Atxn1);XM_037644592.2(Atxn1);XM_037650324.2(Adcy9);XM_037650325.2(Adcy9);XM_037654668.2(Egfr);XM_037654672.2(Egfr);XM_037655392.2(yap1…
GO:0007635	chemosensory behavior	50	318	1.34807e-07	1.62997e-06	XM_037642781.1(SYN);XM_037650925.2(Rdl);XM_037650926.2(Rdl);XM_037650927.2(Rdl);XM_037653178.2(RASA3);XM_037654668.2(Egfr);XM_037654672.2(Egfr);XM_037654744.2(HCN2);XM_037655196.2(Fur2);XM_037657958.2(Cals);XM_037658061.1(Gprk1);XM_037660278.2(DYRK1A);XM_037660279.2(DYRK1A);XM_037660280.2(DYRK1A);XM_037660281.2(DYRK1A);XM_037660282.2(DYRK1A);XM_037660284.2(DYRK1A);XM_037660286.2(DYRK1A);XM_037660…
GO:0060278	regulation of ovulation	21	80	1.38494e-07	1.67201e-06	XM_037644790.2(Fit1);XM_037647989.2(Hr38);XM_037647990.2(Hr38);XM_037647991.2(Hr38);XM_037647993.2(Hr38);XM_037647994.2(Hr38);XM_037647995.2(Hr38);XM_037647997.2(Hr38);XM_037647999.2(Hr38);XM_037648001.2(Hr38);XM_037650602.2(ILK);XM_037672091.2(Vinc);XM_037672093.2(Vinc);XM_049411733.1(Hr38);XM_049411735.1(Hr38);XM_049411742.1(Hr38);XM_049411744.1(Hr38);XM_049411750.1(Hr38);XM_049411752.1(Hr38);X…
GO:0009880	embryonic pattern specification	82	633	1.43705e-07	1.7323e-06	XM_037642132.2(MIB1);XM_037642133.2(MIB1);XM_037643019.2(tbk1);XM_037647355.2(gnai1);XM_037648043.2(fzd1);XM_037650891.2(UGDH);XM_037653178.2(RASA3);XM_037654134.2(GPC6);XM_037654668.2(Egfr);XM_037654672.2(Egfr);XM_037654913.2(Jak2);XM_037655477.2(KDM6A);XM_037655480.2(KDM6A);XM_037655482.2(KDM6A);XM_037657368.2(CAPZB);XM_037657470.2(unc-64);XM_037657842.2(TBX3);XM_037657844.2(TBX3);XM_037661016.…
GO:0046337	phosphatidylethanolamine metabolic process	15	43	1.44145e-07	1.73497e-06	XM_037642445.2(NAPEPLD);XM_037642446.2(NAPEPLD);XM_037642447.2(NAPEPLD);XM_037642448.2(NAPEPLD);XM_037642449.2(NAPEPLD);XM_037651603.2(Chkb);XM_037651604.2(Chkb);XM_037651605.2(Chkb);XM_037651608.2(Chkb);XM_037651609.2(Chkb);XM_037652239.2(ETNK1);XM_037666453.1(PCYT2);XM_037666454.1(PCYT2);XM_049412530.1(Chkb);XM_049412531.1(Chkb)
GO:0097306	cellular response to alcohol	41	238	1.47423e-07	1.77175e-06	XM_037644206.2(v1g168210);XM_037644372.2(v1g168210);XM_037646774.2(Tp53inp2);XM_037648034.2(KLF6);XM_037651134.2(pax6a);XM_037651135.2(pax6a);XM_037653489.2(CDK13);XM_037654168.2(an3);XM_037654169.2(an3);XM_037654686.2(Pggt1b);XM_037655308.2(CDK13);XM_037655477.2(KDM6A);XM_037655480.2(KDM6A);XM_037655482.2(KDM6A);XM_037657770.2(tpi1b);XM_037658061.1(Gprk1);XM_037660714.2(AIFM1);XM_037661030.2(PPP…
GO:0043068	positive regulation of programmed cell death	102	844	1.49211e-07	1.79054e-06	XM_037643019.2(tbk1);XM_037643338.2(CCNE1);XM_037643343.2(CCNE1);XM_037643349.2(CCNE1);XM_037643940.2(SEPTIN7);XM_037643961.2(SEPTIN7);XM_037643971.2(SEPTIN7);XM_037644030.2(STK3);XM_037646774.2(Tp53inp2);XM_037646897.2(UBC5A);XM_037648291.2(prel);XM_037648301.2(VHA55);XM_037648813.2(--);XM_037648852.2(Daxx);XM_037650429.2(Rrm1);XM_037650797.2(Apaf1);XM_037651117.1(Tango11);XM_037651118.2(Tango11…
GO:0035001	dorsal trunk growth, open tracheal system	11	23	1.52071e-07	1.8221e-06	XM_037655485.2(mys);XM_049413742.1(mys);XM_049413743.1(mys);XM_049413744.1(mys);XM_049413745.1(mys);XM_049413747.1(mys);XM_049413748.1(mys);XM_049413749.1(mys);XM_049413750.1(mys);XM_049413751.1(mys);XM_049413752.1(mys)
GO:0048639	positive regulation of developmental growth	65	463	1.59e-07	1.90227e-06	XM_037642921.2(Su(H));XM_037644203.2(actr2);XM_037644557.2(pros);XM_037644634.2(BSCL2);XM_037644636.2(BSCL2);XM_037646977.2(jub);XM_037646982.2(jub);XM_037648043.2(fzd1);XM_037648683.2(Abp1);XM_037648684.2(Abp1);XM_037648875.2(mapkap1);XM_037654206.2(Pak3);XM_037654207.2(Pak3);XM_037654597.2(myoM);XM_037655196.2(Fur2);XM_037655392.2(yap1);XM_037655393.2(yap1);XM_037657253.2(LPP);XM_037657255.2(LP…
GO:0007483	genital disc morphogenesis	16	49	1.59564e-07	1.90615e-06	XM_037644174.2(PTK7);XM_037655485.2(mys);XM_037656971.2(Myo61F);XM_037656972.2(Myo61F);XM_037656973.2(Myo61F);XM_037668006.2(Map3k9);XM_049413742.1(mys);XM_049413743.1(mys);XM_049413744.1(mys);XM_049413745.1(mys);XM_049413747.1(mys);XM_049413748.1(mys);XM_049413749.1(mys);XM_049413750.1(mys);XM_049413751.1(mys);XM_049413752.1(mys)
GO:0001763	morphogenesis of a branching structure	41	239	1.65792e-07	1.97757e-06	XM_037643950.2(six1a);XM_037644557.2(pros);XM_037646723.2(--);XM_037650891.2(UGDH);XM_037652351.2(Vha13);XM_037655392.2(yap1);XM_037655393.2(yap1);XM_037655613.2(Lam);XM_037657253.2(LPP);XM_037657255.2(LPP);XM_037657842.2(TBX3);XM_037657844.2(TBX3);XM_037658765.2(gsp-2);XM_037662759.2(DAG1);XM_037668355.2(noc);XM_037669864.2(Pik3ap1);XM_037669882.2(Pik3ap1);XM_037669896.2(Pik3ap1);XM_037674205.2(…
GO:0015014	heparan sulfate proteoglycan biosynthetic process, polysaccharide chain biosynthetic process	10	19	1.7898e-07	2.12867e-06	XM_037650891.2(UGDH);XM_049412353.1(sgl);XM_049412354.1(UGDH);XM_049412355.1(UGDH);XM_049412356.1(sgl);XM_049412357.1(sgl);XM_049412358.1(sgl);XM_049412359.1(UGDH);XM_049412360.1(sgl);XM_049418280.1(Ext2)
GO:0051591	response to cAMP	23	95	1.78994e-07	2.12867e-06	XM_037643410.2(--);XM_037643411.2(--);XM_037643412.2(--);XM_037643413.2(--);XM_037643414.2(--);XM_037643415.2(--);XM_037644098.2(Bckdha);XM_037658509.2(AKAP1);XM_037658511.2(AKAP1);XM_037658512.2(AKAP1);XM_037658513.2(AKAP1);XM_037658514.2(AKAP1);XM_037664287.2(Itpr1);XM_037664829.2(C3G);XM_037665455.2(ost-1);XM_037671168.2(Art4);XM_037671169.2(Art4);XM_037671170.2(Art4);XM_037671171.2(Art4);XM_0…
GO:0060573	cell fate specification involved in pattern specification	12	28	1.85182e-07	2.19897e-06	XM_037642132.2(MIB1);XM_037642133.2(MIB1);XM_037651134.2(pax6a);XM_037651135.2(pax6a);XM_037654668.2(Egfr);XM_037654672.2(Egfr);XM_037660292.1(--);XM_037660299.1(--);XM_049413473.1(Egfr);XM_049413474.1(Egfr);XM_049413475.1(Egfr);XM_049414904.1(--)
GO:0031344	regulation of cell projection organization	122	1066	1.86511e-07	2.21145e-06	XM_037642368.2(Bicd2);XM_037642921.2(Su(H));XM_037643933.2(Fbxo31);XM_037643940.2(SEPTIN7);XM_037643961.2(SEPTIN7);XM_037643971.2(SEPTIN7);XM_037644174.2(PTK7);XM_037644203.2(actr2);XM_037644557.2(pros);XM_037644634.2(BSCL2);XM_037644636.2(BSCL2);XM_037644950.2(Trim9);XM_037646653.1(kidins220b);XM_037646723.2(--);XM_037647953.2(KATNB1);XM_037647954.2(KATNB1);XM_037647955.2(KATNB1);XM_037648043.2(…
GO:0060627	regulation of vesicle-mediated transport	93	753	1.98821e-07	2.3507e-06	XM_037642132.2(MIB1);XM_037642133.2(MIB1);XM_037642368.2(Bicd2);XM_037642992.2(SDCBP);XM_037644790.2(Fit1);XM_037647901.2(Jph3);XM_037647902.2(JPH2);XM_037647973.2(Nsf2);XM_037650221.2(CD36);XM_037650859.2(Atp8a1);XM_037650860.2(Atp8a1);XM_037650862.2(Atp8a1);XM_037650863.2(Atp8a1);XM_037650864.2(Atp8a1);XM_037650900.2(brat);XM_037650902.2(brat);XM_037650903.2(brat);XM_037651117.1(Tango11);XM_037…
GO:2001257	regulation of cation channel activity	27	125	1.98846e-07	2.3507e-06	XM_037643153.2(Cubn);XM_037648446.2(--);XM_037651888.2(--);XM_037652434.2(--);XM_037655252.2(GNB5);XM_037655253.2(GNB5);XM_037655254.2(GNB5);XM_037655255.2(GNB5);XM_037658061.1(Gprk1);XM_037665317.2(--);XM_037667579.2(PLA2G6);XM_037667582.2(PLA2G6);XM_037669665.2(STOML1);XM_037671520.2(Dys);XM_037671521.2(Dys);XM_037672539.2(AAEL010189);XM_037672544.2(AAEL010189);XM_037673726.2(Nelf-E);XM_0376737…
GO:0030723	ovarian fusome organization	15	44	2.0421e-07	2.41052e-06	XM_037648529.2(hts);XM_037648532.2(hts);XM_037648533.2(hts);XM_037648534.2(hts);XM_037648535.2(hts);XM_037648536.2(hts);XM_037648537.2(hts);XM_037648538.2(hts);XM_037648540.2(hts);XM_037648541.2(hts);XM_037648542.2(hts);XM_037648543.2(hts);XM_037648544.2(hts);XM_037648545.2(hts);XM_049411923.1(hts)
GO:0022404	molting cycle process	34	181	2.0564e-07	2.42381e-06	XM_037642921.2(Su(H));XM_037643410.2(--);XM_037643411.2(--);XM_037643412.2(--);XM_037643413.2(--);XM_037643414.2(--);XM_037643415.2(--);XM_037647989.2(Hr38);XM_037647990.2(Hr38);XM_037647991.2(Hr38);XM_037647993.2(Hr38);XM_037647994.2(Hr38);XM_037647995.2(Hr38);XM_037647997.2(Hr38);XM_037647999.2(Hr38);XM_037648001.2(Hr38);XM_037651085.2(TSHR);XM_037656537.2(--);XM_037657032.2(fbl-1);XM_037657253…
GO:0031099	regeneration	48	304	2.09484e-07	2.46546e-06	XM_037643410.2(--);XM_037643411.2(--);XM_037643412.2(--);XM_037643413.2(--);XM_037643414.2(--);XM_037643415.2(--);XM_037644634.2(BSCL2);XM_037644636.2(BSCL2);XM_037650429.2(Rrm1);XM_037654597.2(myoM);XM_037654839.2(SHC1);XM_037655392.2(yap1);XM_037655393.2(yap1);XM_037660495.2(nub);XM_037660496.2(nub);XM_037662759.2(DAG1);XM_037666955.2(cdk1);XM_037668006.2(Map3k9);XM_037668110.2(Akt1);XM_0376694…
GO:0007492	endoderm development	24	103	2.11013e-07	2.47979e-06	XM_037648875.2(mapkap1);XM_037655392.2(yap1);XM_037655393.2(yap1);XM_037657813.2(NLK);XM_037666603.2(--);XM_037671127.2(Rictor);XM_049413702.1(yap1);XM_049413703.1(yap1);XM_049413704.1(yap1);XM_049413706.1(yap1);XM_049413707.1(yap1);XM_049413708.1(yap1);XM_049413709.1(yap1);XM_049413710.1(yap1);XM_049413711.1(yap1);XM_049413857.1(MED12L);XM_049414704.1(NLK);XM_049417966.1(gw);XM_049417967.1(gw);X…
GO:0001745	compound eye morphogenesis	82	639	2.14461e-07	2.5166e-06	XM_037642921.2(Su(H));XM_037643338.2(CCNE1);XM_037643343.2(CCNE1);XM_037643349.2(CCNE1);XM_037643410.2(--);XM_037643411.2(--);XM_037643412.2(--);XM_037643413.2(--);XM_037643414.2(--);XM_037643415.2(--);XM_037643568.2(mbt);XM_037643950.2(six1a);XM_037644030.2(STK3);XM_037644557.2(pros);XM_037646897.2(UBC5A);XM_037647707.2(chn);XM_037647711.2(chn);XM_037648043.2(fzd1);XM_037648813.2(--);XM_03764883…
GO:0048592	eye morphogenesis	94	765	2.16308e-07	2.53454e-06	XM_037642132.2(MIB1);XM_037642133.2(MIB1);XM_037642921.2(Su(H));XM_037643338.2(CCNE1);XM_037643343.2(CCNE1);XM_037643349.2(CCNE1);XM_037643410.2(--);XM_037643411.2(--);XM_037643412.2(--);XM_037643413.2(--);XM_037643414.2(--);XM_037643415.2(--);XM_037643568.2(mbt);XM_037643950.2(six1a);XM_037644030.2(STK3);XM_037644557.2(pros);XM_037646897.2(UBC5A);XM_037647707.2(chn);XM_037647711.2(chn);XM_037648…
GO:0042330	taxis	137	1237	2.21898e-07	2.59621e-06	XM_037642585.2(Pka-R2);XM_037642586.2(Pka-R2);XM_037643745.2(PTPN1);XM_037643753.2(PTPN1);XM_037644174.2(PTK7);XM_037644203.2(actr2);XM_037644557.2(pros);XM_037644950.2(Trim9);XM_037648043.2(fzd1);XM_037648529.2(hts);XM_037648532.2(hts);XM_037648533.2(hts);XM_037648534.2(hts);XM_037648535.2(hts);XM_037648536.2(hts);XM_037648537.2(hts);XM_037648538.2(hts);XM_037648540.2(hts);XM_037648541.2(hts);XM…
GO:0043087	regulation of GTPase activity	80	619	2.24209e-07	2.61939e-06	XM_037642300.2(RCC1);XM_037642302.2(RCC1);XM_037642479.2(RGS20);XM_037644670.2(Rgs7);XM_037644671.2(Rgs7);XM_037644672.2(Rgs7);XM_037648728.2(GDI2);XM_037648837.2(RAPGEF6);XM_037648838.2(Rapgef2);XM_037648839.2(Rapgef2);XM_037648841.2(Rapgef2);XM_037648843.2(Rapgef2);XM_037651254.2(Tbc1d12);XM_037652428.2(RIC8A);XM_037652429.2(RIC8A);XM_037653178.2(RASA3);XM_037654544.2(BAX);XM_037655196.2(Fur2);…
GO:0009894	regulation of catabolic process	160	1501	2.4282e-07	2.83267e-06	XM_037642362.2(ari-2);XM_037642363.2(ari-2);XM_037642966.2(rnf166);XM_037642992.2(SDCBP);XM_037643956.2(hif1a);XM_037644030.2(STK3);XM_037644329.2(Ubl7);XM_037644634.2(BSCL2);XM_037644636.2(BSCL2);XM_037646115.2(NRDC);XM_037646774.2(Tp53inp2);XM_037647973.2(Nsf2);XM_037648085.2(NUB1);XM_037648301.2(VHA55);XM_037650221.2(CD36);XM_037650640.2(Trib2);XM_037650781.2(scocb);XM_037650782.2(scocb);XM_03…
GO:0001708	cell fate specification	58	400	2.44905e-07	2.8528e-06	XM_037642132.2(MIB1);XM_037642133.2(MIB1);XM_037642921.2(Su(H));XM_037643338.2(CCNE1);XM_037643343.2(CCNE1);XM_037643349.2(CCNE1);XM_037643950.2(six1a);XM_037644030.2(STK3);XM_037644557.2(pros);XM_037647707.2(chn);XM_037647711.2(chn);XM_037650300.2(lbx1);XM_037651134.2(pax6a);XM_037651135.2(pax6a);XM_037652073.2(--);XM_037654668.2(Egfr);XM_037654672.2(Egfr);XM_037655392.2(yap1);XM_037655393.2(yap…
GO:0097190	apoptotic signaling pathway	78	600	2.4963e-07	2.90359e-06	XM_037644030.2(STK3);XM_037646774.2(Tp53inp2);XM_037647989.2(Hr38);XM_037647990.2(Hr38);XM_037647991.2(Hr38);XM_037647993.2(Hr38);XM_037647994.2(Hr38);XM_037647995.2(Hr38);XM_037647997.2(Hr38);XM_037647999.2(Hr38);XM_037648001.2(Hr38);XM_037648291.2(prel);XM_037648852.2(Daxx);XM_037650797.2(Apaf1);XM_037651117.1(Tango11);XM_037651118.2(Tango11);XM_037654168.2(an3);XM_037654169.2(an3);XM_037654544…
GO:0007169	transmembrane receptor protein tyrosine kinase signaling pathway	109	929	2.50598e-07	2.91059e-06	XM_037642921.2(Su(H));XM_037642992.2(SDCBP);XM_037643745.2(PTPN1);XM_037643753.2(PTPN1);XM_037643956.2(hif1a);XM_037644203.2(actr2);XM_037644565.2(Atxn1);XM_037644575.2(Atxn1);XM_037644581.2(Atxn1);XM_037644586.2(Atxn1);XM_037644592.2(Atxn1);XM_037644822.2(SOCS6);XM_037644861.2(CRIM1);XM_037644863.2(CRIM1);XM_037646872.2(esrp2);XM_037646878.2(esrp2);XM_037646884.2(Esrp1);XM_037648301.2(VHA55);XM_…
GO:0090598	male anatomical structure morphogenesis	31	158	2.56283e-07	2.97228e-06	XM_037644174.2(PTK7);XM_037651134.2(pax6a);XM_037651135.2(pax6a);XM_037652073.2(--);XM_037653854.2(RAC1);XM_037655485.2(mys);XM_037656971.2(Myo61F);XM_037656972.2(Myo61F);XM_037656973.2(Myo61F);XM_037657811.2(Sbno1);XM_037660196.2(ADAM10);XM_037662840.2(HIVEP1);XM_037663792.2(Plxna4);XM_037663867.2(PlexB);XM_037666925.2(Tspan17);XM_037668006.2(Map3k9);XM_037673728.2(KLHL11);XM_037673729.2(Klhl11)…
GO:1903034	regulation of response to wounding	37	208	2.5718e-07	2.97835e-06	XM_037644634.2(BSCL2);XM_037644636.2(BSCL2);XM_037653854.2(RAC1);XM_037654668.2(Egfr);XM_037654672.2(Egfr);XM_037654839.2(SHC1);XM_037657660.2(mapk1);XM_037657661.2(mapk1);XM_037658888.2(MCU);XM_037668006.2(Map3k9);XM_037668110.2(Akt1);XM_037669469.2(Dusp8);XM_037669470.2(Dusp8);XM_037669471.2(Dusp8);XM_037670594.2(Cad96Ca);XM_037671179.2(dnajc5);XM_037671180.2(dnajc5);XM_037673726.2(Nelf-E);XM_0…
GO:0030520	intracellular estrogen receptor signaling pathway	20	76	2.61515e-07	3.02414e-06	XM_037655303.2(CNOT9);XM_037655392.2(yap1);XM_037655393.2(yap1);XM_037668282.2(CNOT2);XM_037671168.2(Art4);XM_037671169.2(Art4);XM_037671170.2(Art4);XM_037671171.2(Art4);XM_037671172.2(Art4);XM_037671853.2(tada3-b);XM_037672830.2(Skp2);XM_049413702.1(yap1);XM_049413703.1(yap1);XM_049413704.1(yap1);XM_049413706.1(yap1);XM_049413707.1(yap1);XM_049413708.1(yap1);XM_049413709.1(yap1);XM_049413710.1(y…
GO:0071609	chemokine (C-C motif) ligand 5 production	8	12	2.63971e-07	3.04371e-06	XM_037654168.2(an3);XM_037654169.2(an3);XM_049413293.1(an3);XM_049413294.1(an3);XM_049413295.1(an3);XM_049413296.1(an3);XM_049413297.1(an3);XM_049413298.1(an3)
GO:0071649	regulation of chemokine (C-C motif) ligand 5 production	8	12	2.63971e-07	3.04371e-06	XM_037654168.2(an3);XM_037654169.2(an3);XM_049413293.1(an3);XM_049413294.1(an3);XM_049413295.1(an3);XM_049413296.1(an3);XM_049413297.1(an3);XM_049413298.1(an3)
GO:0006909	phagocytosis	50	325	2.67324e-07	3.07791e-06	XM_037642236.2(PXDN);XM_037642237.2(PXDN);XM_037644203.2(actr2);XM_037644790.2(Fit1);XM_037646014.2(Tmem209);XM_037646093.2(TMEM209);XM_037646159.1(SNX6);XM_037646160.2(SNX6);XM_037646162.2(SNX6);XM_037646945.1(SNX6);XM_037646946.2(SNX6);XM_037646947.2(SNX6);XM_037647901.2(Jph3);XM_037647902.2(JPH2);XM_037650221.2(CD36);XM_037650758.2(CG17119);XM_037650859.2(Atp8a1);XM_037650860.2(Atp8a1);XM_0376…
GO:0010669	epithelial structure maintenance	18	63	2.68277e-07	3.07996e-06	XM_037643019.2(tbk1);XM_037654668.2(Egfr);XM_037654672.2(Egfr);XM_037655485.2(mys);XM_037660591.2(LAC);XM_049413473.1(Egfr);XM_049413474.1(Egfr);XM_049413475.1(Egfr);XM_049413742.1(mys);XM_049413743.1(mys);XM_049413744.1(mys);XM_049413745.1(mys);XM_049413747.1(mys);XM_049413748.1(mys);XM_049413749.1(mys);XM_049413750.1(mys);XM_049413751.1(mys);XM_049413752.1(mys)
GO:0040026	positive regulation of vulval development	18	63	2.68277e-07	3.07996e-06	XM_037642921.2(Su(H));XM_037643338.2(CCNE1);XM_037643343.2(CCNE1);XM_037643349.2(CCNE1);XM_037654668.2(Egfr);XM_037654672.2(Egfr);XM_037666925.2(Tspan17);XM_049413274.1(CASK);XM_049413275.1(CASK);XM_049413276.1(CASK);XM_049413277.1(CASK);XM_049413278.1(CASK);XM_049413279.1(CASK);XM_049413280.1(CASK);XM_049413473.1(Egfr);XM_049413474.1(Egfr);XM_049413475.1(Egfr);XM_049417119.1(Tspan17)
GO:0007391	dorsal closure	52	344	2.73645e-07	3.13706e-06	XM_037642252.2(Epb41l3);XM_037642253.2(Epb41l3);XM_037643410.2(--);XM_037643411.2(--);XM_037643412.2(--);XM_037643413.2(--);XM_037643414.2(--);XM_037643415.2(--);XM_037648837.2(RAPGEF6);XM_037648838.2(Rapgef2);XM_037648839.2(Rapgef2);XM_037648841.2(Rapgef2);XM_037648843.2(Rapgef2);XM_037653854.2(RAC1);XM_037654206.2(Pak3);XM_037654207.2(Pak3);XM_037654668.2(Egfr);XM_037654672.2(Egfr);XM_037655485…
GO:0060828	regulation of canonical Wnt signaling pathway	55	373	2.86871e-07	3.28396e-06	XM_037642185.2(rnf146);XM_037642921.2(Su(H));XM_037642945.2(--);XM_037642946.2(--);XM_037642947.2(--);XM_037642948.2(--);XM_037644030.2(STK3);XM_037644174.2(PTK7);XM_037644226.2(mael);XM_037648428.2(zranb1-a);XM_037648493.2(cdk14);XM_037651085.2(TSHR);XM_037651810.2(kmt5b);XM_037651811.2(kmt5b);XM_037653714.1(--);XM_037654134.2(GPC6);XM_037654168.2(an3);XM_037654169.2(an3);XM_037654579.2(Bambi);X…
GO:0016339	calcium-dependent cell-cell adhesion via plasma membrane cell adhesion molecules	17	57	2.89945e-07	3.30961e-06	XM_037655485.2(mys);XM_037657958.2(Cals);XM_037664928.2(Cad87A);XM_037664935.2(Cad87A);XM_037670594.2(Cad96Ca);XM_037673721.2(ATP2C1);XM_049412138.1(ds);XM_049413742.1(mys);XM_049413743.1(mys);XM_049413744.1(mys);XM_049413745.1(mys);XM_049413747.1(mys);XM_049413748.1(mys);XM_049413749.1(mys);XM_049413750.1(mys);XM_049413751.1(mys);XM_049413752.1(mys)
GO:0048808	male genitalia morphogenesis	17	57	2.89945e-07	3.30961e-06	XM_037644174.2(PTK7);XM_037655485.2(mys);XM_037656971.2(Myo61F);XM_037656972.2(Myo61F);XM_037656973.2(Myo61F);XM_037663792.2(Plxna4);XM_037668006.2(Map3k9);XM_049413742.1(mys);XM_049413743.1(mys);XM_049413744.1(mys);XM_049413745.1(mys);XM_049413747.1(mys);XM_049413748.1(mys);XM_049413749.1(mys);XM_049413750.1(mys);XM_049413751.1(mys);XM_049413752.1(mys)
GO:0033554	cellular response to stress	356	3885	2.91172e-07	3.31886e-06	XM_037642185.2(rnf146);XM_037642585.2(Pka-R2);XM_037642586.2(Pka-R2);XM_037642921.2(Su(H));XM_037642966.2(rnf166);XM_037642992.2(SDCBP);XM_037643410.2(--);XM_037643411.2(--);XM_037643412.2(--);XM_037643413.2(--);XM_037643414.2(--);XM_037643415.2(--);XM_037643431.2(KLHDC3);XM_037643568.2(mbt);XM_037643745.2(PTPN1);XM_037643753.2(PTPN1);XM_037643792.2(EEPD1);XM_037643933.2(Fbxo31);XM_037643956.2(hi…
GO:0009895	negative regulation of catabolic process	64	461	2.96192e-07	3.37125e-06	XM_037642992.2(SDCBP);XM_037644030.2(STK3);XM_037644329.2(Ubl7);XM_037644634.2(BSCL2);XM_037644636.2(BSCL2);XM_037651771.1(RBM38);XM_037654597.2(myoM);XM_037655196.2(Fur2);XM_037655473.2(CERS6);XM_037657660.2(mapk1);XM_037657661.2(mapk1);XM_037657715.2(cptp);XM_037658171.2(TARDBP);XM_037658172.2(TARDBP);XM_037660395.2(Secisbp2l);XM_037660396.2(Secisbp2l);XM_037661496.2(PCBP3);XM_037661497.2(PCBP3…
GO:0060421	positive regulation of heart growth	16	51	2.97984e-07	3.3868e-06	XM_037642921.2(Su(H));XM_037644557.2(pros);XM_037655392.2(yap1);XM_037655393.2(yap1);XM_037664214.2(fgf9);XM_037666955.2(cdk1);XM_049413702.1(yap1);XM_049413703.1(yap1);XM_049413704.1(yap1);XM_049413706.1(yap1);XM_049413707.1(yap1);XM_049413708.1(yap1);XM_049413709.1(yap1);XM_049413710.1(yap1);XM_049413711.1(yap1);XM_049417126.1(cdk1)
GO:0042592	homeostatic process	227	2298	3.18677e-07	3.61682e-06	XM_037642138.2(Kdm1a);XM_037642185.2(rnf146);XM_037642445.2(NAPEPLD);XM_037642446.2(NAPEPLD);XM_037642447.2(NAPEPLD);XM_037642448.2(NAPEPLD);XM_037642449.2(NAPEPLD);XM_037642585.2(Pka-R2);XM_037642586.2(Pka-R2);XM_037643019.2(tbk1);XM_037643186.1(PDPR);XM_037643769.2(RDH12);XM_037644226.2(mael);XM_037644565.2(Atxn1);XM_037644575.2(Atxn1);XM_037644581.2(Atxn1);XM_037644586.2(Atxn1);XM_037644592.2(…
GO:0002065	columnar/cuboidal epithelial cell differentiation	110	945	3.2806e-07	3.71802e-06	XM_037642921.2(Su(H));XM_037643338.2(CCNE1);XM_037643343.2(CCNE1);XM_037643349.2(CCNE1);XM_037643410.2(--);XM_037643411.2(--);XM_037643412.2(--);XM_037643413.2(--);XM_037643414.2(--);XM_037643415.2(--);XM_037644030.2(STK3);XM_037644557.2(pros);XM_037646977.2(jub);XM_037646982.2(jub);XM_037647953.2(KATNB1);XM_037647954.2(KATNB1);XM_037647955.2(KATNB1);XM_037648043.2(fzd1);XM_037651085.2(TSHR);XM_0…
GO:0042706	eye photoreceptor cell fate commitment	29	144	3.47502e-07	3.93275e-06	XM_037643410.2(--);XM_037643411.2(--);XM_037643412.2(--);XM_037643413.2(--);XM_037643414.2(--);XM_037643415.2(--);XM_037644030.2(STK3);XM_037644557.2(pros);XM_037648043.2(fzd1);XM_037654668.2(Egfr);XM_037654672.2(Egfr);XM_037656637.2(melt);XM_037657660.2(mapk1);XM_037657661.2(mapk1);XM_037661030.2(PPP2CB);XM_037661037.2(PPP2CB);XM_037663288.2(SLC6A7);XM_037667872.2(G3BP2);XM_037668355.2(noc);XM_0…
GO:0007424	open tracheal system development	66	483	3.48473e-07	3.93814e-06	XM_037642252.2(Epb41l3);XM_037642253.2(Epb41l3);XM_037643019.2(tbk1);XM_037648043.2(fzd1);XM_037648708.2(sli);XM_037650343.2(--);XM_037650891.2(UGDH);XM_037651147.2(BCHE);XM_037651148.2(BCHE);XM_037651149.2(BCHE);XM_037651888.2(--);XM_037652351.2(Vha13);XM_037653178.2(RASA3);XM_037654597.2(myoM);XM_037654668.2(Egfr);XM_037654672.2(Egfr);XM_037654839.2(SHC1);XM_037654913.2(Jak2);XM_037655485.2(mys…
GO:0033993	response to lipid	122	1079	3.55131e-07	3.99826e-06	XM_037643410.2(--);XM_037643411.2(--);XM_037643412.2(--);XM_037643413.2(--);XM_037643414.2(--);XM_037643415.2(--);XM_037644098.2(Bckdha);XM_037644174.2(PTK7);XM_037644206.2(v1g168210);XM_037644372.2(v1g168210);XM_037645286.2(HNF4A);XM_037645306.2(HNF4A);XM_037646774.2(Tp53inp2);XM_037647989.2(Hr38);XM_037647990.2(Hr38);XM_037647991.2(Hr38);XM_037647993.2(Hr38);XM_037647994.2(Hr38);XM_037647995.2(…
GO:0007563	regulation of eclosion	9	16	3.56305e-07	3.99826e-06	XM_037657253.2(LPP);XM_037657255.2(LPP);XM_037661077.2(Usp2);XM_037661078.2(Usp2);XM_049416405.1(Usp2);XM_049416406.1(Usp2);XM_049416407.1(Usp2);XM_049416408.1(Usp2);XM_049416409.1(Usp2)
GO:0050855	regulation of B cell receptor signaling pathway	9	16	3.56305e-07	3.99826e-06	XM_037650024.1(Eip74EF);XM_037650739.2(Eip74EF);XM_037650740.2(Eip74EF);XM_037650741.2(Eip74EF);XM_037650743.2(Eip74EF);XM_037650744.2(Eip74EF);XM_037650745.2(Eip74EF);XM_037650747.2(Eip74EF);XM_037650748.2(Eip74EF)
GO:0097307	response to farnesol	9	16	3.56305e-07	3.99826e-06	XM_037654168.2(an3);XM_037654169.2(an3);XM_037657770.2(tpi1b);XM_049413293.1(an3);XM_049413294.1(an3);XM_049413295.1(an3);XM_049413296.1(an3);XM_049413297.1(an3);XM_049413298.1(an3)
GO:0097308	cellular response to farnesol	9	16	3.56305e-07	3.99826e-06	XM_037654168.2(an3);XM_037654169.2(an3);XM_037657770.2(tpi1b);XM_049413293.1(an3);XM_049413294.1(an3);XM_049413295.1(an3);XM_049413296.1(an3);XM_049413297.1(an3);XM_049413298.1(an3)
GO:1901699	cellular response to nitrogen compound	100	838	3.59212e-07	4.0252e-06	XM_037643745.2(PTPN1);XM_037643753.2(PTPN1);XM_037643956.2(hif1a);XM_037644045.2(MAX);XM_037644046.2(MAX);XM_037644203.2(actr2);XM_037644670.2(Rgs7);XM_037644671.2(Rgs7);XM_037644672.2(Rgs7);XM_037644887.2(G-s-alpha-60A);XM_037644892.2(G-s-alpha-60A);XM_037645286.2(HNF4A);XM_037645306.2(HNF4A);XM_037646123.2(impact);XM_037647989.2(Hr38);XM_037647990.2(Hr38);XM_037647991.2(Hr38);XM_037647993.2(Hr3…
GO:0007264	small GTPase mediated signal transduction	93	763	3.60843e-07	4.03779e-06	XM_037642300.2(RCC1);XM_037642302.2(RCC1);XM_037642585.2(Pka-R2);XM_037642586.2(Pka-R2);XM_037642992.2(SDCBP);XM_037643568.2(mbt);XM_037643745.2(PTPN1);XM_037643753.2(PTPN1);XM_037648683.2(Abp1);XM_037648684.2(Abp1);XM_037648728.2(GDI2);XM_037648813.2(--);XM_037648837.2(RAPGEF6);XM_037648838.2(Rapgef2);XM_037648839.2(Rapgef2);XM_037648841.2(Rapgef2);XM_037648843.2(Rapgef2);XM_037648875.2(mapkap1)…
GO:0070887	cellular response to chemical stimulus	345	3756	3.70549e-07	4.14057e-06	XM_037642185.2(rnf146);XM_037642236.2(PXDN);XM_037642237.2(PXDN);XM_037642306.2(ECHDC1);XM_037642313.2(echdc1);XM_037642585.2(Pka-R2);XM_037642586.2(Pka-R2);XM_037642921.2(Su(H));XM_037642992.2(SDCBP);XM_037643051.1(CRYZ);XM_037643431.2(KLHDC3);XM_037643745.2(PTPN1);XM_037643753.2(PTPN1);XM_037643956.2(hif1a);XM_037644045.2(MAX);XM_037644046.2(MAX);XM_037644171.2(Gnpnat);XM_037644172.2(Gnpnat);XM…
GO:0060538	skeletal muscle organ development	43	264	3.71466e-07	4.145e-06	XM_037644893.2(tx);XM_037646723.2(--);XM_037650602.2(ILK);XM_037653476.2(Cspg4);XM_037654668.2(Egfr);XM_037654672.2(Egfr);XM_037655485.2(mys);XM_037660196.2(ADAM10);XM_037660292.1(--);XM_037660299.1(--);XM_037661077.2(Usp2);XM_037661078.2(Usp2);XM_037662759.2(DAG1);XM_037663610.2(GTF3C5);XM_037664829.2(C3G);XM_037671520.2(Dys);XM_037671521.2(Dys);XM_037674027.2(USP19);XM_037674028.2(USP19);XM_049…
GO:0030431	sleep	37	211	3.72183e-07	4.14718e-06	XM_037643410.2(--);XM_037643411.2(--);XM_037643412.2(--);XM_037643413.2(--);XM_037643414.2(--);XM_037643415.2(--);XM_037648446.2(--);XM_037650324.2(Adcy9);XM_037650325.2(Adcy9);XM_037650832.2(Yju2);XM_037650888.2(KCTD8);XM_037650925.2(Rdl);XM_037650926.2(Rdl);XM_037650927.2(Rdl);XM_037651888.2(--);XM_037652434.2(--);XM_037654668.2(Egfr);XM_037654672.2(Egfr);XM_037654744.2(HCN2);XM_037656592.2(Hom…
GO:0051651	maintenance of location in cell	51	338	3.75758e-07	4.18116e-06	XM_037650602.2(ILK);XM_037652419.2(trc);XM_037652420.2(trc);XM_037652421.2(trc);XM_037652422.2(trc);XM_037654686.2(Pggt1b);XM_037655924.2(DGKD);XM_037658061.1(Gprk1);XM_037662759.2(DAG1);XM_037664217.2(ATG5);XM_037664218.2(ATG5);XM_037664287.2(Itpr1);XM_037671520.2(Dys);XM_037671521.2(Dys);XM_037672016.1(SLC66A2);XM_037672018.1(slc66a2);XM_037672091.2(Vinc);XM_037672093.2(Vinc);XM_037672932.1(SLC…
GO:0045070	positive regulation of viral genome replication	15	46	3.96312e-07	4.39758e-06	XM_037651240.1(DDB1);XM_037654168.2(an3);XM_037654169.2(an3);XM_037672076.1(ADAR);XM_037672539.2(AAEL010189);XM_037672544.2(AAEL010189);XM_049411780.1(PDE12);XM_049413293.1(an3);XM_049413294.1(an3);XM_049413295.1(an3);XM_049413296.1(an3);XM_049413297.1(an3);XM_049413298.1(an3);XM_049418772.1(AAEL010189);XM_049418774.1(AAEL010189)
GO:0060038	cardiac muscle cell proliferation	15	46	3.96312e-07	4.39758e-06	XM_037642921.2(Su(H));XM_037655392.2(yap1);XM_037655393.2(yap1);XM_037664214.2(fgf9);XM_037666955.2(cdk1);XM_049413702.1(yap1);XM_049413703.1(yap1);XM_049413704.1(yap1);XM_049413706.1(yap1);XM_049413707.1(yap1);XM_049413708.1(yap1);XM_049413709.1(yap1);XM_049413710.1(yap1);XM_049413711.1(yap1);XM_049417126.1(cdk1)
GO:0040013	negative regulation of locomotion	41	247	4.11542e-07	4.5602e-06	XM_037642921.2(Su(H));XM_037646694.2(katna1);XM_037646774.2(Tp53inp2);XM_037648708.2(sli);XM_037650888.2(KCTD8);XM_037655485.2(mys);XM_037657126.2(GBETA1);XM_037662759.2(DAG1);XM_037663867.2(PlexB);XM_037665125.2(KATNAL1);XM_037665425.1(--);XM_037665433.1(--);XM_037668418.2(Sinhcaf);XM_037668419.2(Sinhcaf);XM_037668420.2(Sinhcaf);XM_037669216.2(SCAI);XM_037669224.2(SCAI);XM_037669230.2(SCAI);XM_0…
GO:0031505	fungal-type cell wall organization	21	85	4.20786e-07	4.65615e-06	XM_037644203.2(actr2);XM_037648875.2(mapkap1);XM_037652419.2(trc);XM_037652420.2(trc);XM_037652421.2(trc);XM_037652422.2(trc);XM_037654206.2(Pak3);XM_037654207.2(Pak3);XM_037666656.2(rhot1a);XM_037666657.2(rhot1a);XM_037666666.2(rhot1a);XM_037666667.2(rhot1a);XM_037667056.2(SEPTIN3);XM_037667277.2(MKP-4);XM_037671127.2(Rictor);XM_037673726.2(Nelf-E);XM_049413692.1(MPI);XM_049415893.1(--);XM_04941…
GO:0090263	positive regulation of canonical Wnt signaling pathway	33	178	4.22821e-07	4.67217e-06	XM_037642185.2(rnf146);XM_037642921.2(Su(H));XM_037648428.2(zranb1-a);XM_037651085.2(TSHR);XM_037653714.1(--);XM_037654134.2(GPC6);XM_037654168.2(an3);XM_037654169.2(an3);XM_037654579.2(Bambi);XM_037655392.2(yap1);XM_037655393.2(yap1);XM_037661030.2(PPP2CB);XM_037661037.2(PPP2CB);XM_037664214.2(fgf9);XM_037667058.2(smurf2);XM_049413293.1(an3);XM_049413294.1(an3);XM_049413295.1(an3);XM_049413296.1…
GO:0001702	gastrulation with mouth forming second	11	25	4.38246e-07	4.8292e-06	XM_037650891.2(UGDH);XM_049412353.1(sgl);XM_049412354.1(UGDH);XM_049412355.1(UGDH);XM_049412356.1(sgl);XM_049412357.1(sgl);XM_049412358.1(sgl);XM_049412359.1(UGDH);XM_049412360.1(sgl);XM_049414522.1(sog);XM_049414523.1(sog)
GO:0044011	single-species biofilm formation on inanimate substrate	11	25	4.38246e-07	4.8292e-06	XM_037644637.2(PAPOLA);XM_037644638.2(PAPOLA);XM_037644640.2(PAPOLA);XM_037644641.2(PAPOLA);XM_037652419.2(trc);XM_037652420.2(trc);XM_037652421.2(trc);XM_037652422.2(trc);XM_037664415.2(PI4KB);XM_037664416.2(PI4KB);XM_037664417.2(PI4KB)
GO:0060548	negative regulation of cell death	129	1162	4.44614e-07	4.8926e-06	XM_037642185.2(rnf146);XM_037642406.2(ADAMTS9);XM_037642921.2(Su(H));XM_037643956.2(hif1a);XM_037644030.2(STK3);XM_037646123.2(impact);XM_037647439.2(SCRT1);XM_037647989.2(Hr38);XM_037647990.2(Hr38);XM_037647991.2(Hr38);XM_037647993.2(Hr38);XM_037647994.2(Hr38);XM_037647995.2(Hr38);XM_037647997.2(Hr38);XM_037647999.2(Hr38);XM_037648001.2(Hr38);XM_037648291.2(prel);XM_037648852.2(Daxx);XM_03765079…
GO:0044249	cellular biosynthetic process	915	11304	4.66582e-07	5.12724e-06	XM_037642112.2(nme6);XM_037642121.2(--);XM_037642123.2(--);XM_037642124.2(--);XM_037642138.2(Kdm1a);XM_037642235.2(Alg9);XM_037642243.2(UCKL1);XM_037642244.2(UCKL1);XM_037642306.2(ECHDC1);XM_037642313.2(echdc1);XM_037642322.2(CaMKI);XM_037642347.2(tamm41);XM_037642491.2(MYT1L);XM_037642585.2(Pka-R2);XM_037642586.2(Pka-R2);XM_037642921.2(Su(H));XM_037643051.1(CRYZ);XM_037643086.2(--);XM_037643186.…
GO:0031329	regulation of cellular catabolic process	147	1368	4.80631e-07	5.27434e-06	XM_037642362.2(ari-2);XM_037642363.2(ari-2);XM_037642966.2(rnf166);XM_037642992.2(SDCBP);XM_037643956.2(hif1a);XM_037644030.2(STK3);XM_037646115.2(NRDC);XM_037646774.2(Tp53inp2);XM_037648085.2(NUB1);XM_037648301.2(VHA55);XM_037650221.2(CD36);XM_037650640.2(Trib2);XM_037650781.2(scocb);XM_037650782.2(scocb);XM_037650797.2(Apaf1);XM_037651254.2(Tbc1d12);XM_037651771.1(RBM38);XM_037654053.2(AMBRA1);…
GO:0030042	actin filament depolymerization	25	115	4.88797e-07	5.35657e-06	XM_037648529.2(hts);XM_037648532.2(hts);XM_037648533.2(hts);XM_037648534.2(hts);XM_037648535.2(hts);XM_037648536.2(hts);XM_037648537.2(hts);XM_037648538.2(hts);XM_037648540.2(hts);XM_037648541.2(hts);XM_037648542.2(hts);XM_037648543.2(hts);XM_037648544.2(hts);XM_037648545.2(hts);XM_037648683.2(Abp1);XM_037648684.2(Abp1);XM_037650797.2(Apaf1);XM_037653489.2(CDK13);XM_037654544.2(BAX);XM_037655308.…
GO:0051492	regulation of stress fiber assembly	17	59	5.01981e-07	5.49349e-06	XM_037655485.2(mys);XM_037673996.2(--);XM_037673998.2(--);XM_049413742.1(mys);XM_049413743.1(mys);XM_049413744.1(mys);XM_049413745.1(mys);XM_049413747.1(mys);XM_049413748.1(mys);XM_049413749.1(mys);XM_049413750.1(mys);XM_049413751.1(mys);XM_049413752.1(mys);XM_049418646.1(ARHGAP1);XM_049418647.1(ARHGAP1);XM_049418648.1(ARHGAP1);XM_049420257.1(ROCK2)
GO:0035099	hemocyte migration	21	86	5.19343e-07	5.67568e-06	XM_037648837.2(RAPGEF6);XM_037648838.2(Rapgef2);XM_037648839.2(Rapgef2);XM_037648841.2(Rapgef2);XM_037648843.2(Rapgef2);XM_037653854.2(RAC1);XM_037655485.2(mys);XM_049412009.1(RAPGEF6);XM_049412010.1(RAPGEF6);XM_049412011.1(Rapgef2);XM_049413180.1(RAC1);XM_049413742.1(mys);XM_049413743.1(mys);XM_049413744.1(mys);XM_049413745.1(mys);XM_049413747.1(mys);XM_049413748.1(mys);XM_049413749.1(mys);XM_04…
GO:0051146	striated muscle cell differentiation	77	601	5.32191e-07	5.80811e-06	XM_037642921.2(Su(H));XM_037644030.2(STK3);XM_037644557.2(pros);XM_037646046.2(NEURL2);XM_037646694.2(katna1);XM_037646723.2(--);XM_037648529.2(hts);XM_037648532.2(hts);XM_037648533.2(hts);XM_037648534.2(hts);XM_037648535.2(hts);XM_037648536.2(hts);XM_037648537.2(hts);XM_037648538.2(hts);XM_037648540.2(hts);XM_037648541.2(hts);XM_037648542.2(hts);XM_037648543.2(hts);XM_037648544.2(hts);XM_0376485…
GO:2000146	negative regulation of cell motility	37	214	5.33798e-07	5.81767e-06	XM_037642921.2(Su(H));XM_037646694.2(katna1);XM_037646774.2(Tp53inp2);XM_037655485.2(mys);XM_037662759.2(DAG1);XM_037663867.2(PlexB);XM_037665125.2(KATNAL1);XM_037665425.1(--);XM_037665433.1(--);XM_037668418.2(Sinhcaf);XM_037668419.2(Sinhcaf);XM_037668420.2(Sinhcaf);XM_037669216.2(SCAI);XM_037669224.2(SCAI);XM_037669230.2(SCAI);XM_037669239.2(SCAI);XM_037669247.2(SCAI);XM_037669255.2(SCAI);XM_037…
GO:0110020	regulation of actomyosin structure organization	28	139	5.46879e-07	5.95208e-06	XM_037644557.2(pros);XM_037650602.2(ILK);XM_037653489.2(CDK13);XM_037654206.2(Pak3);XM_037654207.2(Pak3);XM_037655308.2(CDK13);XM_037655485.2(mys);XM_037655613.2(Lam);XM_037658765.2(gsp-2);XM_037672144.2(CDC14A);XM_037673996.2(--);XM_037673998.2(--);XM_049413742.1(mys);XM_049413743.1(mys);XM_049413744.1(mys);XM_049413745.1(mys);XM_049413747.1(mys);XM_049413748.1(mys);XM_049413749.1(mys);XM_049413…
GO:0042177	negative regulation of protein catabolic process	35	197	5.52447e-07	6.00447e-06	XM_037642992.2(SDCBP);XM_037644030.2(STK3);XM_037644329.2(Ubl7);XM_037654597.2(myoM);XM_037655196.2(Fur2);XM_037669158.2(Bag6);XM_037669174.2(Bag6);XM_037671855.2(Ric1);XM_037673508.2(crb);XM_037674027.2(USP19);XM_037674028.2(USP19);XM_049413623.1(Fur2);XM_049417918.1(USP7);XM_049417919.1(USP7);XM_049417920.1(USP7);XM_049417921.1(USP7);XM_049417922.1(USP7);XM_049417923.1(USP7);XM_049417924.1(USP7…
GO:0030166	proteoglycan biosynthetic process	18	66	5.76882e-07	6.25296e-06	XM_037650891.2(UGDH);XM_037653476.2(Cspg4);XM_037656998.2(B3GALT6);XM_037660275.2(Bmpr2);XM_037660423.2(GlcAT-S);XM_037660426.2(GlcAT-S);XM_037666533.1(HS3ST3A1);XM_037667190.2(CANT1);XM_049412353.1(sgl);XM_049412354.1(UGDH);XM_049412355.1(UGDH);XM_049412356.1(sgl);XM_049412357.1(sgl);XM_049412358.1(sgl);XM_049412359.1(UGDH);XM_049412360.1(sgl);XM_049414228.1(Cspg4);XM_049418280.1(Ext2)
GO:0036315	cellular response to sterol	18	66	5.76882e-07	6.25296e-06	XM_037646774.2(Tp53inp2);XM_037655477.2(KDM6A);XM_037655480.2(KDM6A);XM_037655482.2(KDM6A);XM_037662759.2(DAG1);XM_037671658.2(HMGCS1);XM_037671661.2(HMGCS1);XM_049411235.1(Tp53inp2);XM_049413449.1(EcR);XM_049413734.1(KDM6A);XM_049413735.1(KDM6A);XM_049413736.1(KDM6A);XM_049413737.1(KDM6A);XM_049413739.1(KDM6A);XM_049413740.1(KDM6A);XM_049413741.1(KDM6A);XM_049416763.1(DAG1);XM_049419128.1(HMGCS1)
GO:2000877	negative regulation of oligopeptide transport	10	21	5.97981e-07	6.46405e-06	XM_037655477.2(KDM6A);XM_037655480.2(KDM6A);XM_037655482.2(KDM6A);XM_049413734.1(KDM6A);XM_049413735.1(KDM6A);XM_049413736.1(KDM6A);XM_049413737.1(KDM6A);XM_049413739.1(KDM6A);XM_049413740.1(KDM6A);XM_049413741.1(KDM6A)
GO:2000879	negative regulation of dipeptide transport	10	21	5.97981e-07	6.46405e-06	XM_037655477.2(KDM6A);XM_037655480.2(KDM6A);XM_037655482.2(KDM6A);XM_049413734.1(KDM6A);XM_049413735.1(KDM6A);XM_049413736.1(KDM6A);XM_049413737.1(KDM6A);XM_049413739.1(KDM6A);XM_049413740.1(KDM6A);XM_049413741.1(KDM6A)
[truncated: 10,072 more rows]

## Sheet: KEGG-miR-34-5p
KEGG_A_class	KEGG_B_class	Pathway	miR34target (900)	All (12070)	Pvalue	Qvalue	Pathway ID	Genes	K_IDs
[truncated: 30 more rows]
